# Supplementary material for: Mutations in SARS-CoV-2 variant nsp6 enhance type-I interferon antagonism
Source: Emerg Microbes Infect. 2023 May 14;12(1):2209208. doi: 10.1080/22221751.2023.2209208 (PMC10184609; doi:10.1080/22221751.2023.2209208)
Supplement: Supplemental Material [file TEMI_A_2209208_SM3259.zip]

Archive with 5 entries (5 files):
- Revised_nsp6 paper_Supplementary Materials.docx
- Slide4.JPG
- SupplementaryData_nsp6_Mus_d6_Canonical_Pathways.xlsx
- SupplementaryData_nsp6_Mus_HAE_d2d4_Canonical_Pathways.xlsx
- SupplementaryData_nsp6_Mus_HAE_d2d4_Upstream_Regulators.xlsx
