# Supplementary material for: Mutations in SARS-CoV-2 variant nsp6 enhance type-I interferon antagonism
Source: Emerg Microbes Infect. 2023 May 14;12(1):2209208. doi: 10.1080/22221751.2023.2209208 (PMC10184609; doi:10.1080/22221751.2023.2209208)
Supplement: Supplemental Material [file TEMI_A_2209208_SM3259.zip › SupplementaryData_nsp6_Mus_d6_Canonical_Pathways.xlsx]

## Sheet: nsp6 Mus d6 zscore logpval Cano
Â© 2000-2023 QIAGEN. All rights reserved.
Ingenuity Canonical Pathways	-log(p-value)	Ratio	z-score	Molecules
STAT3 Pathway	5.64	0.0296	NaN	IL13RA2,IL22RA2,KRAS,TGFB2
TGF-Î² Signaling	4.37	0.0312	NaN	CREBBP,KRAS,TGFB2
Glucocorticoid Receptor Signaling	4.36	0.00859	NaN	CREBBP,IL13RA2,IL22RA2,KRAS,TGFB2
Molecular Mechanisms of Cancer	3.59	0.00889	NaN	CFLAR,CREBBP,KRAS,TGFB2
Tumor Microenvironment Pathway	3.57	0.0168	NaN	CFLAR,KRAS,TGFB2
PPARÎ±/RXRÎ± Activation	3.46	0.0154	NaN	CREBBP,KRAS,TGFB2
PI3K/AKT Signaling	3.43	0.015	NaN	IL13RA2,IL22RA2,KRAS
ID1 Signaling Pathway	3.42	0.0149	NaN	CREBBP,KRAS,TGFB2
Macrophage Alternative Activation Signaling Pathway	3.41	0.0149	NaN	CREBBP,MARCO,TGFB2
HIF1Î± Signaling	3.38	0.0144	NaN	CREBBP,KRAS,TGFB2
Autophagy	3.33	0.0139	NaN	ATG10,CREBBP,TGFB2
Cardiac Hypertrophy Signaling (Enhanced)	3.29	0.00738	0	IL13RA2,IL22RA2,KRAS,TGFB2
PFKFB4 Signaling Pathway	3.27	0.0417	NaN	CREBBP,TGFB2
MYC Mediated Apoptosis Signaling	3.23	0.04	NaN	CFLAR,CREBBP
FAK Signaling	3.18	0.0048	0.447	C5AR1,IL13RA2,IL22RA2,KRAS,TGFB2
Breast Cancer Regulation by Stathmin1	3.14	0.00673	-1	C5AR1,CREBBP,KRAS,TGFB2
CREB Signaling in Neurons	3.1	0.00659	-1	C5AR1,CREBBP,KRAS,TGFB2
Cardiac Hypertrophy Signaling	3.09	0.0115	NaN	CREBBP,KRAS,TGFB2
CLEAR Signaling Pathway	2.98	0.0105	NaN	CREBBP,KRAS,TGFB2
Senescence Pathway	2.92	0.01	NaN	CREBBP,KRAS,TGFB2
ERK5 Signaling	2.89	0.027	NaN	CREBBP,KRAS
Neurotrophin/TRK Signaling	2.85	0.0256	NaN	CREBBP,KRAS
Neuroinflammation Signaling Pathway	2.85	0.00946	NaN	CFLAR,CREBBP,TGFB2
Renal Cell Carcinoma Signaling	2.84	0.0253	NaN	CREBBP,KRAS
Estrogen-Dependent Breast Cancer Signaling	2.82	0.0247	NaN	CREBBP,KRAS
Pulmonary Fibrosis Idiopathic Signaling Pathway	2.81	0.0092	NaN	CREBBP,KRAS,TGFB2
FLT3 Signaling in Hematopoietic Progenitor Cells	2.8	0.0244	NaN	CREBBP,KRAS
Role of Macrophages, Fibroblasts and Endothelial Cells in Rheumatoid Arthritis	2.79	0.00904	NaN	C5AR1,CREBBP,KRAS
PEDF Signaling	2.79	0.0238	NaN	CFLAR,KRAS
BMP signaling pathway	2.71	0.022	NaN	CREBBP,KRAS
Prolactin Signaling	2.68	0.0211	NaN	CREBBP,KRAS
Melanocyte Development and Pigmentation Signaling	2.65	0.0204	NaN	CREBBP,KRAS
Mouse Embryonic Stem Cell Pluripotency	2.6	0.0192	NaN	CREBBP,KRAS
PPAR Signaling	2.58	0.0187	NaN	CREBBP,KRAS
Prostate Cancer Signaling	2.52	0.0175	NaN	CREBBP,KRAS
IL-13 Signaling Pathway	2.51	0.0172	NaN	IL13RA2,TGFB2
Hepatic Fibrosis Signaling Pathway	2.49	0.00709	NaN	CREBBP,KRAS,TGFB2
MSP-RON Signaling In Macrophages Pathway	2.49	0.0168	NaN	CREBBP,KRAS
NGF Signaling	2.48	0.0167	NaN	CREBBP,KRAS
p38 MAPK Signaling	2.48	0.0167	NaN	CREBBP,TGFB2
Pancreatic Adenocarcinoma Signaling	2.44	0.0159	NaN	KRAS,TGFB2
Endocannabinoid Developing Neuron Pathway	2.43	0.0157	NaN	CREBBP,KRAS
Synaptic Long Term Potentiation	2.4	0.0152	NaN	CREBBP,KRAS
P2Y Purigenic Receptor Signaling Pathway	2.39	0.015	NaN	CREBBP,KRAS
MSP-RON Signaling In Cancer Cells Pathway	2.35	0.0143	NaN	CREBBP,KRAS
Hereditary Breast Cancer Signaling	2.34	0.0141	NaN	CREBBP,KRAS
Xenobiotic Metabolism General Signaling Pathway	2.33	0.014	NaN	CREBBP,KRAS
Factors Promoting Cardiogenesis in Vertebrates	2.27	0.0131	NaN	CREBBP,TGFB2
Role of Pattern Recognition Receptors in Recognition of Bacteria and Viruses	2.26	0.0128	NaN	C5AR1,TGFB2
Epithelial Adherens Junction Signaling	2.25	0.0127	NaN	KRAS,TGFB2
HMGB1 Signaling	2.2	0.012	NaN	KRAS,TGFB2
Ribonucleotide Reductase Signaling Pathway	2.18	0.0118	NaN	CREBBP,KRAS
Germ Cell-Sertoli Cell Junction Signaling	2.18	0.0118	NaN	KRAS,TGFB2
WNT/Î²-catenin Signaling	2.16	0.0115	NaN	CREBBP,TGFB2
Erythropoietin Signaling Pathway	2.15	0.0113	NaN	KRAS,TGFB2
IL-4 Signaling	2.12	0.0052	NaN	CREBBP,KRAS,TGFB2
MicroRNA Biogenesis Signaling Pathway	2.1	0.0107	NaN	KRAS,TGFB2
IL-17 Signaling	2.1	0.0107	NaN	KRAS,TGFB2
GNRH Signaling	2.09	0.0105	NaN	CREBBP,KRAS
Regulation Of The Epithelial Mesenchymal Transition By Growth Factors Pathway	2.08	0.0104	NaN	KRAS,TGFB2
Regulation of the Epithelial-Mesenchymal Transition Pathway	2.07	0.0103	NaN	KRAS,TGFB2
Natural Killer Cell Signaling	2.06	0.0101	NaN	KRAS,NCR1
Oxytocin In Brain Signaling Pathway	2.05	0.0101	NaN	CREBBP,KRAS
Pulmonary Healing Signaling Pathway	2.05	0.0101	NaN	KRAS,TGFB2
Human Embryonic Stem Cell Pluripotency	2.04	0.00995	NaN	KRAS,TGFB2
Ephrin Receptor Signaling	2.04	0.0099	NaN	CREBBP,KRAS
RAR Activation	2.03	0.00976	NaN	CREBBP,TGFB2
ERK/MAPK Signaling	1.99	0.0093	NaN	CREBBP,KRAS
Role of NFAT in Cardiac Hypertrophy	1.95	0.00893	NaN	KRAS,TGFB2
Extrinsic Prothrombin Activation Pathway	1.94	0.0625	NaN	F5
NRF2-mediated Oxidative Stress Response	1.91	0.00847	NaN	CREBBP,KRAS
Osteoarthritis Pathway	1.91	0.00847	NaN	ALPL,CREBBP
Phagosome Formation	1.9	0.00432	NaN	C5AR1,KRAS,MARCO
Role Of Osteoblasts In Rheumatoid Arthritis Signaling Pathway	1.88	0.0082	NaN	ALPL,TGFB2
G-Protein Coupled Receptor Signaling	1.88	0.00427	NaN	C5AR1,CREBBP,KRAS
Wound Healing Signaling Pathway	1.86	0.00794	NaN	KRAS,TGFB2
Circadian Rhythm Signaling	1.81	0.00746	NaN	CREBBP,KRAS
Colorectal Cancer Metastasis Signaling	1.8	0.00738	NaN	KRAS,TGFB2
Apelin Cardiac Fibroblast Signaling Pathway	1.79	0.0435	NaN	TGFB2
Chronic Myeloid Leukemia Signaling	1.78	0.00719	NaN	KRAS,TGFB2
S100 Family Signaling Pathway	1.77	0.00389	NaN	C5AR1,CREBBP,TGFB2
Opioid Signaling Pathway	1.77	0.00714	NaN	CREBBP,KRAS
Oxytocin Signaling Pathway	1.76	0.00709	NaN	CREBBP,KRAS
IL-22 Signaling	1.76	0.0417	NaN	IL22RA2
Xenobiotic Metabolism Signaling	1.74	0.00687	NaN	CREBBP,KRAS
Role Of Osteoclasts In Rheumatoid Arthritis Signaling Pathway	1.69	0.00647	NaN	CREBBP,KRAS
Synaptogenesis Signaling Pathway	1.67	0.00635	NaN	CREBBP,KRAS
Myelination Signaling Pathway	1.64	0.00612	NaN	CREBBP,KRAS
Airway Inflammation in Asthma	1.63	0.0303	NaN	TGFB2
Coagulation System	1.6	0.0286	NaN	F5
Complement System	1.58	0.027	NaN	C5AR1
Intrinsic Prothrombin Activation Pathway	1.53	0.0238	NaN	F5
Oncostatin M Signaling	1.52	0.0233	NaN	KRAS
Role of RIG1-like Receptors in Antiviral Innate Immunity	1.49	0.0217	NaN	CREBBP
Role of IL-17F in Allergic Inflammatory Airway Diseases	1.48	0.0213	NaN	CREBBP
iNOS Signaling	1.48	0.0213	NaN	CREBBP
Estrogen Receptor Signaling	1.46	0.00489	NaN	CREBBP,KRAS
Protein Kinase A Signaling	1.46	0.00487	NaN	CREBBP,TGFB2
Melanoma Signaling	1.45	0.02	NaN	KRAS
FAT10 Cancer Signaling Pathway	1.45	0.02	NaN	TGFB2
UVC-Induced MAPK Signaling	1.44	0.0196	NaN	KRAS
Role of Cytokines in Mediating Communication between Immune Cells	1.42	0.0185	NaN	IL20
Lymphotoxin Î² Receptor Signaling	1.41	0.0182	NaN	CREBBP
CNTF Signaling	1.39	0.0175	NaN	KRAS
Cancer Drug Resistance By Drug Efflux	1.39	0.0172	NaN	KRAS
Polyamine Regulation in Colon Cancer	1.38	0.0169	NaN	KRAS
Endometrial Cancer Signaling	1.37	0.0167	NaN	KRAS
Retinoic acid Mediated Apoptosis Signaling	1.37	0.0167	NaN	CFLAR
GADD45 Signaling	1.37	0.0167	NaN	TGFB2
Regulation of IL-2 Expression in Activated and Anergic T Lymphocytes	1.37	0.00433	NaN	KRAS,TGFB2
IL-2 Signaling	1.36	0.0161	NaN	KRAS
Thrombopoietin Signaling	1.35	0.0159	NaN	KRAS
Activation of IRF by Cytosolic Pattern Recognition Receptors	1.34	0.0154	NaN	CREBBP
ERB2-ERBB3 Signaling	1.34	0.0154	NaN	KRAS
WNT/Ca+ pathway	1.33	0.0152	NaN	CREBBP
ERBB4 Signaling	1.32	0.0147	NaN	KRAS
Cell Cycle: G1/S Checkpoint Regulation	1.32	0.0147	NaN	TGFB2
Agrin Interactions at Neuromuscular Junction	1.31	0.0145	NaN	KRAS
Role of JAK1 and JAK3 in Î³c Cytokine Signaling	1.31	0.0145	NaN	KRAS
SPINK1 General Cancer Pathway	1.31	0.0145	NaN	KRAS
GM-CSF Signaling	1.31	0.0143	NaN	KRAS
Glioma Invasiveness Signaling	1.29	0.0137	NaN	KRAS
Angiopoietin Signaling	1.27	0.0132	NaN	KRAS
GDNF Family Ligand-Receptor Interactions	1.27	0.0132	NaN	KRAS
Hypoxia Signaling in the Cardiovascular System	1.27	0.0132	NaN	CREBBP
Macropinocytosis Signaling	1.27	0.0132	NaN	KRAS
Antiproliferative Role of Somatostatin Receptor 2	1.27	0.013	NaN	KRAS
VDR/RXR Activation	1.26	0.0128	NaN	TGFB2
NF-ÎºB Activation by Viruses	1.26	0.0128	NaN	KRAS
IL-3 Signaling	1.26	0.0127	NaN	KRAS
Maturity Onset Diabetes of Young (MODY) Signaling	1.26	0.0127	NaN	CREBBP
Thyroid Cancer Signaling	1.26	0.0127	NaN	KRAS
Role of JAK family kinases in IL-6-type Cytokine Signaling	1.26	0.0127	NaN	TGFB2
Chemokine Signaling	1.25	0.0123	NaN	KRAS
JAK/STAT Signaling	1.24	0.0122	NaN	KRAS
Role of MAPK Signaling in the Pathogenesis of Influenza	1.23	0.0119	NaN	KRAS
VEGF Family Ligand-Receptor Interactions	1.23	0.0119	NaN	KRAS
LPS-stimulated MAPK Signaling	1.23	0.0118	NaN	KRAS
Cyclins and Cell Cycle Regulation	1.23	0.0118	NaN	TGFB2
FGF Signaling	1.22	0.0116	NaN	CREBBP
PDGF Signaling	1.22	0.0115	NaN	KRAS
Xenobiotic Metabolism AHR Signaling Pathway	1.22	0.0115	NaN	CREBBP
NF-ÎºB Signaling	1.2	0.0035	NaN	CREBBP,KRAS
Immunogenic Cell Death Signaling Pathway	1.2	0.0111	NaN	CFLAR
Regulation of Cellular Mechanics by Calpain Protease	1.2	0.0111	NaN	KRAS
Ceramide Signaling	1.2	0.011	NaN	KRAS
Acute Myeloid Leukemia Signaling	1.2	0.011	NaN	KRAS
Actin Nucleation by ARP-WASP Complex	1.19	0.0108	NaN	KRAS
ERBB Signaling	1.19	0.0108	NaN	KRAS
Non-Small Cell Lung Cancer Signaling	1.18	0.0106	NaN	KRAS
Death Receptor Signaling	1.17	0.0104	NaN	CFLAR
UVA-Induced MAPK Signaling	1.17	0.0102	NaN	KRAS
VEGF Signaling	1.16	0.0101	NaN	KRAS
ATM Signaling	1.16	0.01	NaN	CREBBP
CTLA4 Signaling in Cytotoxic T Lymphocytes	1.16	0.00329	NaN	KRAS,TGFB2
Sumoylation Pathway	1.14	0.00971	NaN	CREBBP
Apoptosis Signaling	1.14	0.00962	NaN	KRAS
IGF-1 Signaling	1.14	0.00952	NaN	KRAS
Paxillin Signaling	1.13	0.00935	NaN	KRAS
PD-1, PD-L1 cancer immunotherapy pathway	1.13	0.00935	NaN	TGFB2
Telomerase Signaling	1.12	0.00926	NaN	KRAS
B Cell Receptor Signaling	1.12	0.00315	NaN	CREBBP,KRAS
Î±-Adrenergic Signaling	1.12	0.00917	NaN	KRAS
Systemic Lupus Erythematosus In T Cell Signaling Pathway	1.11	0.00311	NaN	CREBBP,KRAS
Role of MAPK Signaling in Promoting the Pathogenesis of Influenza	1.1	0.00877	NaN	KRAS
CDK5 Signaling	1.1	0.0087	NaN	KRAS
Bladder Cancer Signaling	1.09	0.00862	NaN	KRAS
Role of Tissue Factor in Cancer	1.09	0.00862	NaN	KRAS
Neuregulin Signaling	1.09	0.00855	NaN	KRAS
PAK Signaling	1.09	0.00855	NaN	KRAS
Fc Epsilon RI Signaling	1.09	0.00847	NaN	KRAS
Airway Pathology in Chronic Obstructive Pulmonary Disease	1.09	0.00847	NaN	TGFB2
Virus Entry via Endocytic Pathways	1.09	0.00847	NaN	KRAS
Cholecystokinin/Gastrin-mediated Signaling	1.08	0.0084	NaN	KRAS
Renin-Angiotensin Signaling	1.08	0.00826	NaN	KRAS
Role of NANOG in Mammalian Embryonic Stem Cell Pluripotency	1.07	0.00806	NaN	KRAS
Glioma Signaling	1.06	0.008	NaN	KRAS
FXR/RXR Activation	1.06	0.00794	NaN	CREBBP
GÎ±s Signaling	1.06	0.00794	NaN	CREBBP
14-3-3-mediated Signaling	1.06	0.00787	NaN	KRAS
G Beta Gamma Signaling	1.05	0.00775	NaN	KRAS
IL-6 Signaling	1.05	0.00775	NaN	KRAS
fMLP Signaling in Neutrophils	1.04	0.00763	NaN	KRAS
HGF Signaling	1.04	0.00758	NaN	KRAS
Ferroptosis Signaling Pathway	1.04	0.00758	NaN	KRAS
GÎ±12/13 Signaling	1.04	0.00752	NaN	KRAS
CCR3 Signaling in Eosinophils	1.03	0.00746	NaN	KRAS
Role of PKR in Interferon Induction and Antiviral Response	1.03	0.00735	NaN	MARCO
RAC Signaling	1.03	0.0073	NaN	KRAS
Systemic Lupus Erythematosus In B Cell Signaling Pathway	1.02	0.00276	NaN	KRAS,TGFB2
White Adipose Tissue Browning Pathway	1.02	0.00725	NaN	CREBBP
GÎ±i Signaling	1.02	0.00714	NaN	KRAS
Insulin Receptor Signaling	1.02	0.00714	NaN	KRAS
Role Of Chondrocytes In Rheumatoid Arthritis Signaling Pathway	1.01	0.00709	NaN	CFLAR
Apelin Endothelial Signaling Pathway	1.01	0.00709	NaN	KRAS
Endocannabinoid Cancer Inhibition Pathway	0.996	0.0068	NaN	CREBBP
NAD Signaling Pathway	0.987	0.00662	NaN	TGFB2
PTEN Signaling	0.987	0.00662	NaN	KRAS
Corticotropin Releasing Hormone Signaling	0.983	0.00658	NaN	CREBBP
IL-10 Signaling	0.979	0.00649	NaN	CREBBP
Necroptosis Signaling Pathway	0.971	0.00641	NaN	CFLAR
Ovarian Cancer Signaling	0.967	0.00633	NaN	KRAS
Aryl Hydrocarbon Receptor Signaling	0.963	0.00629	NaN	TGFB2
HOTAIR Regulatory Pathway	0.955	0.00613	NaN	CREBBP
CXCR4 Signaling	0.943	0.00595	NaN	KRAS
Androgen Signaling	0.939	0.00592	NaN	CREBBP
Glioblastoma Multiforme Signaling	0.936	0.00585	NaN	KRAS
Aldosterone Signaling in Epithelial Cells	0.932	0.00581	NaN	KRAS
Tight Junction Signaling	0.917	0.00559	NaN	TGFB2
D-myo-inositol (1,4,5,6)-Tetrakisphosphate Biosynthesis	0.917	0.00559	NaN	ALPL
D-myo-inositol (3,4,5,6)-tetrakisphosphate Biosynthesis	0.917	0.00559	NaN	ALPL
Regulation of eIF4 and p70S6K Signaling	0.914	0.00556	NaN	KRAS
Acute Phase Response Signaling	0.903	0.00541	NaN	KRAS
IL-33 Signaling Pathway	0.9	0.00538	NaN	CREBBP
Dopamine-DARPP32 Feedback in cAMP Signaling	0.9	0.00538	NaN	CREBBP
Macrophage Classical Activation Signaling Pathway	0.893	0.00529	NaN	TGFB2
NOD1/2 Signaling Pathway	0.893	0.00529	NaN	TGFB2
Granulocyte Adhesion and Diapedesis	0.893	0.00529	NaN	C5AR1
Xenobiotic Metabolism CAR Signaling Pathway	0.893	0.00526	NaN	CREBBP
Hepatic Cholestasis	0.889	0.00524	NaN	TGFB2
Production of Nitric Oxide and Reactive Oxygen Species in Macrophages	0.889	0.00524	NaN	CREBBP
3-phosphoinositide Degradation	0.889	0.00524	NaN	ALPL
Xenobiotic Metabolism PXR Signaling Pathway	0.886	0.00521	NaN	CREBBP
Hepatic Fibrosis / Hepatic Stellate Cell Activation	0.883	0.00515	NaN	TGFB2
Endothelin-1 Signaling	0.883	0.00515	NaN	KRAS
D-myo-inositol-5-phosphate Metabolism	0.879	0.00513	NaN	ALPL
Synaptic Long Term Depression	0.873	0.00505	NaN	KRAS
Gap Junction Signaling	0.873	0.00505	NaN	KRAS
Adrenomedullin signaling pathway	0.873	0.00503	NaN	KRAS
ILK Signaling	0.87	0.00498	NaN	CREBBP
CDX Gastrointestinal Cancer Signaling Pathway	0.866	0.00495	NaN	TGFB2
3-phosphoinositide Biosynthesis	0.86	0.00488	NaN	ALPL
Sertoli Cell-Sertoli Cell Junction Signaling	0.857	0.00485	NaN	KRAS
IL-8 Signaling	0.851	0.00476	NaN	KRAS
Agranulocyte Adhesion and Diapedesis	0.851	0.00476	NaN	C5AR1
Integrin Signaling	0.848	0.00472	NaN	KRAS
mTOR Signaling	0.845	0.00469	NaN	KRAS
RHOGDI Signaling	0.833	0.00455	NaN	CREBBP
Calcium Signaling	0.833	0.00455	NaN	CREBBP
Multiple Sclerosis Signaling Pathway	0.83	0.0045	NaN	TGFB2
Thrombin Signaling	0.824	0.00444	NaN	KRAS
EIF2 Signaling	0.821	0.00442	NaN	KRAS
Role of Osteoblasts, Osteoclasts and Chondrocytes in Rheumatoid Arthritis	0.818	0.00439	NaN	ALPL
HER-2 Signaling in Breast Cancer	0.818	0.00441	NaN	KRAS
Superpathway of Inositol Phosphate Compounds	0.807	0.00427	NaN	ALPL
IL-12 Signaling and Production in Macrophages	0.804	0.00424	NaN	TGFB2
cAMP-mediated signaling	0.804	0.00424	NaN	CREBBP
AMPK Signaling	0.793	0.00413	NaN	CREBBP
Actin Cytoskeleton Signaling	0.79	0.0041	NaN	KRAS
Insulin Secretion Signaling Pathway	0.747	0.00368	NaN	CREBBP
Huntington's Disease Signaling	0.73	0.00353	NaN	CREBBP
Sirtuin Signaling Pathway	0.719	0.00341	NaN	ATG10
Phospholipase C Signaling	0.717	0.00178	NaN	CREBBP,KRAS
Mitochondrial Dysfunction	0.654	0.0029	NaN	CREBBP
Pathogen Induced Cytokine Storm Signaling Pathway	0.627	0.0027	NaN	TGFB2
Antiproliferative Role of TOB in T Cell Signaling	0.575	0.00235	NaN	TGFB2
SAPK/JNK Signaling	0.514	0.00199	NaN	KRAS
Axonal Guidance Signaling	0.509	0.00196	NaN	KRAS
IL-15 Signaling	0.496	0.00189	NaN	KRAS
FcÎ³RIIB Signaling in B Lymphocytes	0.492	0.00188	NaN	KRAS
PKCÎ¸ Signaling in T Lymphocytes	0.476	0.00179	NaN	KRAS
T Cell Exhaustion Signaling Pathway	0.47	0.00176	NaN	KRAS
p70S6K Signaling	0.461	0.00172	NaN	KRAS
PI3K Signaling in B Lymphocytes	0.456	0.00169	NaN	KRAS
Dendritic Cell Maturation	0.452	0.00168	NaN	CREBBP
T Cell Receptor Signaling	0.441	0.00162	NaN	KRAS
Chaperone Mediated Autophagy Signaling Pathway	0.426	0.00156	NaN	CREBBP
Role of NFAT in Regulation of the Immune Response	0.272	0.000964	NaN	KRAS
Systemic Lupus Erythematosus Signaling	0.264	0.000936	NaN	KRAS

## Sheet: nsp6 Mus d6 foldchange logpval 
Â© 2000-2023 QIAGEN. All rights reserved.
Upstream Regulator	Expr Fold Change	Molecule Type	Predicted Activation State	p-value of overlap	Target Molecules in Dataset	Mechanistic Network
NQO1		enzyme		6.16e-06	C5AR1,Ccr1l1,CFLAR
TRAF7		enzyme		1.99e-05	CFLAR,KRAS
IL18	1.103	cytokine		4.55e-05	CFLAR,IL22RA2,NCR1
Cyp2c23		enzyme		6.74e-05	F5,TGFB2
EIF4B		translation regulator		0.000143	MARCO,NCR1
CFB		peptidase		0.000204	C5AR1,TGFB2
MSX2		transcription regulator		0.000231	ALPL,TGFB2
ADGRE2		other		0.000276	CFLAR,TGFB2
IL15	-1.069	cytokine		0.000288	CREBBP,HLX,NCR1
TRPS1		transcription regulator		0.000341	ALPL,TGFB2
TGM2		enzyme		0.000482	ALPL,C5AR1,CFLAR
PTPN1		phosphatase		0.000512	CFLAR,MARCO
IL10	-1.142	cytokine		0.000652	CFLAR,IL13RA2,MARCO
RNF141		enzyme		0.000686	KRAS
LMAN1		other		0.000686	F5
NLRP6		G-protein coupled receptor		0.000686	IL22RA2
DHODH		enzyme		0.000686	CFLAR
KIF11		other		0.000686	CFLAR
CYFIP2		other		0.000686	KRAS
SMAD9		transcription regulator		0.000686	ALPL
ESX1		transcription regulator		0.000686	KRAS
1810019D21Rik		other		0.000742	F5,IL13RA2
C5AR1	1.606	G-protein coupled receptor		0.000792	C5AR1,TGFB2
DDIT3	-1.023	transcription regulator		0.000819	CFLAR,TGFB2
IL4	-1.143	cytokine		0.000897	CFLAR,HLX,IL13RA2,MARCO
MUC16		other		0.00137	CFLAR
SIVA1		other		0.00137	CFLAR
FSH		complex		0.00139	ALPL,CFLAR,TGFB2
EZH2		transcription regulator		0.00144	ALPL,KRAS,TGFB2
TGFBR2	1.134	kinase		0.00195	C5AR1,KRAS,TGFB2
E2F1		transcription regulator		0.00197	ALPL,CFLAR,KRAS
UBE2K		transcription regulator		0.00206	TGFB2
CASP8AP2		transcription regulator		0.00206	CFLAR
Tmem115		other		0.00206	CFLAR
JUNB	-1.305	transcription regulator		0.00228	C5AR1,CFLAR
JAK2	1.066	kinase		0.00237	CFLAR,F5
IL12 (complex)		complex		0.00241	HLX,NCR1
NR5A2		ligand-dependent nuclear receptor		0.00264	C5AR1,TGFB2
PLEKHO2		other		0.00274	CFLAR
GFRA1		transmembrane receptor		0.00274	CREBBP
GADD45G		other		0.00274	TGFB2
ARID1B		transcription regulator		0.00274	ALPL
KLF11		transcription regulator		0.00327	IL13RA2,TGFB2
BLVRA		enzyme		0.00343	C5AR1
SLC30A5		transporter		0.00343	ALPL
RSF1		transcription regulator		0.00343	CFLAR
KLRD1	-1.169	transmembrane receptor		0.00343	NCR1
PSMD4		other		0.00343	MARCO
Cox5b/Gm34962		other		0.00343	TGFB2
CXCL1		cytokine		0.00343	KRAS
STK17B		kinase		0.00343	CFLAR
HSP90AB1	-1.09	enzyme		0.00343	CFLAR
GFI1		transcription regulator		0.00364	CFLAR,CREBBP
Cyclin E		group		0.00411	KRAS
Integrin		complex		0.00411	TGFB2
AMELY		growth factor		0.00411	ALPL
ENPP1		enzyme		0.00411	ALPL
HSP90AA1	-1.104	enzyme		0.00411	CFLAR
WAC		other		0.00411	ALPL
TNFRSF10B		transmembrane receptor		0.00411	CFLAR
HGF		growth factor		0.0042	CFLAR,HLX
MAP3K8	1.002	kinase		0.00443	CFLAR,MARCO
NFkB (family)		group		0.0048	CFLAR
PON2		enzyme		0.0048	C5AR1
PRTN3		peptidase		0.0048	C5AR1
PPM1B		phosphatase		0.0048	MARCO
RASGRP4	-1.148	other		0.0048	IL13RA2
CDC20		other		0.0048	CFLAR
ETS1	-1.256	transcription regulator		0.0051	NCR1,TGFB2
LTBP4		growth factor		0.00548	TGFB2
SGO1-AS1		other		0.00548	TGFB2
CG		complex		0.00593	IL13RA2,IL20,TGFB2
STAT3	-1.014	transcription regulator		0.00611	ALPL,C5AR1,IL13RA2
ATF4	-1.051	transcription regulator		0.00616	MRPS7,TGFB2
ZNF652		other		0.00616	TGFB2
STC1		kinase		0.00616	TGFB2
SDC3		other		0.00616	ALPL
RASGRF1		other		0.00616	KRAS
IL22RA1	1.042	transmembrane receptor		0.00616	IL20
NQO2		enzyme		0.00684	CFLAR
TSHR		G-protein coupled receptor		0.00684	ALPL
DCLK1		kinase		0.00684	KRAS
NMNAT1		enzyme		0.00684	TGFB2
HOXB9		transcription regulator		0.00684	TGFB2
AIMP2		other		0.00684	KRAS
CCN3		growth factor		0.00684	ALPL
GATA6		transcription regulator		0.00746	MARCO,TGFB2
NFAT (complex)		complex		0.00753	CFLAR
HOXA-AS2		other		0.00753	KRAS
CSNK2B		kinase		0.00753	CFLAR
GRK2		kinase		0.00753	C5AR1
PELI1	1.032	enzyme		0.00753	CFLAR
MBNL1		other		0.00753	TGFB2
LIMA1		other		0.00753	IL13RA2
USP2		peptidase		0.00753	CFLAR
KRIT1		other		0.00753	TGFB2
SP7		transcription regulator		0.00753	ALPL
HNRNPA1		other		0.00753	KRAS
NFATC4	-1.037	transcription regulator		0.00821	ALPL
RBBP4		enzyme		0.00821	KRAS
HOXA4		transcription regulator		0.00821	TGFB2
GNA11		enzyme		0.00821	ALPL
DUSP14		phosphatase		0.00821	MARCO
IL1F10	1.004	cytokine		0.00889	TGFB2
RNF40		enzyme		0.00889	ALPL
B4GALNT1		enzyme		0.00889	C5AR1
PDCD10		other		0.00957	F5
PPP1R1B		phosphatase		0.00957	CFLAR
LIMS1		other		0.00957	TGFB2
SMC3		other		0.00957	IL20
CHEK2		kinase		0.00957	KRAS
PTPRE		phosphatase		0.00957	MARCO
SDC1		enzyme		0.00957	CFLAR
CDKN2A		transcription regulator		0.0102	IL20,KRAS
PAX3		transcription regulator		0.0102	TGFB2
NUP98-KDM5A		fusion gene/product		0.0102	C5AR1
DPH5		enzyme		0.0109	CREBBP
HEXIM1		transcription regulator		0.0109	TGFB2
MAZ		transcription regulator		0.0109	KRAS
SMAD5	-1.04	transcription regulator		0.0109	ALPL
C5		other		0.0109	C5AR1
ST8SIA1		enzyme		0.0109	C5AR1
STMN1		other		0.0109	CFLAR
SLC30A7		transporter		0.0116	ALPL
PTBP1		enzyme		0.0116	KRAS
RMRP		other		0.0116	ALPL
KRT8		other		0.0116	IL22RA2
GSK3A		kinase		0.0116	CFLAR
HELLS		enzyme		0.0116	KRAS
KLF4		transcription regulator		0.0118	MRPS7,TGFB2
Collagen(s)		complex		0.0123	C5AR1
CYP2E1	-1.058	enzyme		0.0123	C5AR1
SOCS6		other		0.0123	MARCO
IL15RA	1.003	transmembrane receptor		0.0123	NCR1
ARID1A		transcription regulator		0.0126	ALPL,ATG10
SOD1	-1.052	enzyme		0.0126	C5AR1,CREBBP
EGOT		other		0.013	TGFB2
HEY2		transcription regulator		0.013	ALPL
PLD1		enzyme		0.013	IL13RA2
DROSHA		enzyme		0.013	KRAS
BID		other		0.013	C5AR1
TNFRSF13B		transmembrane receptor		0.013	CFLAR
SRA1		transcription regulator		0.0136	TGFB2
PRKCZ		kinase		0.0136	KRAS
TP53COR1		other		0.0136	CFLAR
MALAT1		other		0.0136	KRAS
Fc gamma receptor		group		0.0143	CFLAR
RLN2		other		0.0143	TGFB2
COX4I1		enzyme		0.0143	TGFB2
NF1		other		0.0143	KRAS
PLD2		enzyme		0.0143	IL13RA2
DSP		other		0.0143	KRAS
PDK4		kinase		0.0143	KRAS
NUP98-NSD1		fusion gene/product		0.0143	C5AR1
HCAR1		G-protein coupled receptor		0.015	TGFB2
NT5E	-1.163	phosphatase		0.015	IL13RA2
RXRA		ligand-dependent nuclear receptor		0.0153	MARCO,TGFB2
HMGXB4		other		0.0157	CFLAR
NR2E1		ligand-dependent nuclear receptor		0.0157	TGFB2
GAB2	1.064	other		0.0157	IL13RA2
C1QA		other		0.0157	C5AR1
TCR		complex		0.0163	CFLAR,F5
RICTOR		other		0.0165	CFLAR,SEM1
LDB1		transcription regulator		0.017	HLX,TGFB2
FAT1		other		0.017	TGFB2
SMAD1		transcription regulator		0.017	ALPL
CD69	-1.012	transmembrane receptor		0.017	TGFB2
ELANE	1.018	peptidase		0.017	C5AR1
MYD88	1.088	other		0.0173	CFLAR,MARCO
PALMD		other		0.0177	ALPL
PLK2		kinase		0.0177	MARCO
PLAUR	-1.029	transmembrane receptor		0.0184	C5AR1
NLRP12		other		0.0184	CREBBP
ECSIT		transcription regulator		0.0184	CFLAR
PLK4		kinase		0.0184	MARCO
DICER1		enzyme		0.019	KRAS,TGFB2
ROCK1		kinase		0.0191	TGFB2
PYCARD	1.129	transcription regulator		0.0191	IL22RA2
ITGAM	1.361	transmembrane receptor		0.0191	C5AR1
TYK2	-1.171	kinase		0.0191	C5AR1
THBS4		other		0.0191	TGFB2
ILK		kinase		0.0191	KRAS
SEMA7A		transmembrane receptor		0.0197	IL13RA2
Lh		complex		0.02	ALPL,CFLAR
LLGL2		other		0.0204	TGFB2
SFRP1		transmembrane receptor		0.0204	TGFB2
TANK	1.077	other		0.0204	MARCO
RPS6KB1	1.03	kinase		0.0204	CFLAR
CARD9		other		0.0211	C5AR1
PCLAF		other		0.0211	TGFB2
SND1		enzyme		0.0211	IL13RA2
UXT		transcription regulator		0.0217	F5
MAP2K4	1.045	kinase		0.0224	CFLAR
DMP1		other		0.0224	ALPL
ARHGAP31		other		0.0224	TGFB2
FASLG	-1.289	cytokine		0.0231	TGFB2
TLR4	-1.002	transmembrane receptor		0.0232	CFLAR,MARCO
Mapk		group		0.0238	CFLAR
KDM2B		enzyme		0.0238	CFLAR
ITCH		enzyme		0.0238	CFLAR
IGF2BP1		translation regulator		0.0238	KRAS
NOTCH3		transcription regulator		0.0238	CFLAR
MERTK		kinase		0.0238	MARCO
GDF11		growth factor		0.0238	ALPL
PLK1		kinase		0.0244	CFLAR
TGFB2	-1.323	growth factor		0.0244	CFLAR
Klrk1	-1.069	transmembrane receptor		0.0244	HLX
FOS	-1.431	transcription regulator		0.0249	CFLAR,CREBBP
CBL	-1.129	transcription regulator		0.0251	CFLAR
MYC	1.382	transcription regulator		0.0252	CFLAR,KRAS,TGFB2
RC3H2		enzyme		0.0264	TGFB2
NSUN6		enzyme		0.0264	TGFB2
TYROBP	1.034	transmembrane receptor		0.0264	HLX
GPR15LG		cytokine		0.0271	IL20
CASP1	-1.1	peptidase		0.0271	IL22RA2
BCL2L1	1.143	other		0.0271	CFLAR
SAA1		transporter		0.0271	ALPL
CYP27B1		enzyme		0.0271	ALPL
CLEC11A		growth factor		0.0271	ALPL
JAG1		growth factor		0.0271	TGFB2
NFkB (complex)		complex		0.0274	CFLAR,IL13RA2
RCE1		peptidase		0.0278	TGFB2
Dst		other		0.0278	TGFB2
TLR7/8		group		0.0278	CFLAR
C3AR1	1.213	G-protein coupled receptor		0.0291	TGFB2
EIF2S1		translation regulator		0.0291	CFLAR
IDH2		enzyme		0.0298	TGFB2
TNFAIP3		enzyme		0.0298	CFLAR
CYP1A2		enzyme		0.0305	MARCO
PPRC1		transcription regulator		0.0305	IL13RA2
TIMP3		other		0.0305	CREBBP
TNFSF10	-1.305	cytokine		0.0305	CFLAR
AMBRA1		other		0.0318	TGFB2
IL7	-1.074	cytokine		0.0325	CFLAR
NUP98-DDX10		fusion gene/product		0.0325	C5AR1
SP1	-1.059	transcription regulator		0.033	ALPL,TGFB2
ABCB4		transporter		0.0331	TGFB2
ACKR2	-1.201	G-protein coupled receptor		0.0331	IL20
LATS1		kinase		0.0331	ALPL
ATM	1.023	kinase		0.0338	CFLAR
NCOA5		other		0.0338	MARCO
STEAP3		transporter		0.0338	TGFB2
TP73		transcription regulator		0.0344	ATG10,TGFB2
Igm		complex		0.0344	CFLAR
Fcer1		complex		0.0344	CFLAR
DGCR8		enzyme		0.0351	KRAS
ARID2		transcription regulator		0.0351	ALPL
MSTN		growth factor		0.0351	ALPL
CASP8	-1.018	peptidase		0.0351	CFLAR
SMAD7		transcription regulator		0.0358	CFLAR
MAPKAPK2	-1.004	kinase		0.0358	MARCO
RAD21		transcription regulator		0.0358	IL20
PTPRJ		phosphatase		0.0364	MARCO
CCL5	1.002	cytokine		0.0364	C5AR1
LMNB1		other		0.0364	TGFB2
PRKD1		kinase		0.0364	CFLAR
BMI1		transcription regulator		0.0371	TGFB2
JUND		transcription regulator		0.0371	C5AR1
CCL2	-1.033	cytokine		0.0378	CFLAR
RGS10		enzyme		0.0378	IL20
LATS2		kinase		0.0384	ALPL
SMARCA2		transcription regulator		0.0384	ALPL
RIPK1	-1.025	kinase		0.0384	CFLAR
Gsk3		group		0.0391	CFLAR
HNRNPU		transporter		0.0391	TGFB2
C5	-1.904	cytokine		0.0391	C5AR1
TP63		transcription regulator		0.0394	ATG10,TGFB2
FBXO44		enzyme		0.0397	IL13RA2
LMNA		other		0.0397	ALPL
TBX21	-1.451	transcription regulator		0.0397	HLX
IDH1		enzyme		0.0404	TGFB2
LYN	1.001	kinase		0.0404	C5AR1
LAS1L		other		0.0411	CFLAR
GLI3		transcription regulator		0.0417	TGFB2
CD200R1		transmembrane receptor		0.0417	CREBBP
NFE2L2	-1.119	transcription regulator		0.0421	IL20,TGFB2
OSMR		transmembrane receptor		0.0424	CFLAR
EGLN1	-1.124	enzyme		0.043	TGFB2
SIRT6		enzyme		0.0437	TGFB2
CXCL8		cytokine		0.0437	CFLAR
Hsp90		group		0.0444	NCR1
MAP3K14		kinase		0.0444	CFLAR
PDCD1	1.037	transmembrane receptor		0.045	NCR1
C3	-1.004	peptidase		0.045	C5AR1
BCL11B		transcription regulator		0.0463	NCR1
PNPLA2		enzyme		0.0476	TGFB2
CX3CL1	-1.015	cytokine		0.0476	TGFB2
NR4A2		ligand-dependent nuclear receptor		0.0476	CFLAR
SOX1		transcription regulator		0.0476	TGFB2
FOXC2		transcription regulator		0.0476	ALPL
SASH1		other		0.0476	MARCO
NCOA3		transcription regulator		0.049	TGFB2
