# Supplementary material for: Mutations in SARS-CoV-2 variant nsp6 enhance type-I interferon antagonism
Source: Emerg Microbes Infect. 2023 May 14;12(1):2209208. doi: 10.1080/22221751.2023.2209208 (PMC10184609; doi:10.1080/22221751.2023.2209208)
Supplement: Supplemental Material [file TEMI_A_2209208_SM3259.zip › SupplementaryData_nsp6_Mus_HAE_d2d4_Canonical_Pathways.xlsx]

## Sheet: nsp6 Mus HAE d2d4 zscore Canoni
Canonical Pathways	Day.2	Day.4	Human
Pathogen Induced Cytokine Storm Signaling Pathway	-0.707	1.89	4.146
IL-17 Signaling	-1.134	1.886	2.138
Macrophage Classical Activation Signaling Pathway	0.378	1.698	2.324
Multiple Sclerosis Signaling Pathway	-1	1.886	1.508
Role of Hypercytokinemia/hyperchemokinemia in the Pathogenesis of Influenza	N/A	1.897	2.449
Wound Healing Signaling Pathway	0	2.357	1.941
Erythropoietin Signaling Pathway	1.342	-1.5	-1.414
Tumor Microenvironment Pathway	1.342	0.447	2.121
Role Of Osteoblasts In Rheumatoid Arthritis Signaling Pathway	-1	1.807	1
NF-ÎºB Signaling	1.265	1.387	1
CDX Gastrointestinal Cancer Signaling Pathway	-1	-1.604	-1
Xenobiotic Metabolism General Signaling Pathway	1.342	-1	1
Systemic Lupus Erythematosus In B Cell Signaling Pathway	0	1.789	1.291
NOD1/2 Signaling Pathway	0	1.886	1.155
Th1 Pathway	2	N/A	1
IL-12 Signaling and Production in Macrophages	-2.236	0.378	0.378
Th2 Pathway	1.633	1.342	0
Phagosome Formation	1.89	N/A	-1.069
Acute Phase Response Signaling	0	2.309	0.632
IL-6 Signaling	-0.333	1.508	1
ID1 Signaling Pathway	1	0.447	1.342
Senescence Pathway	1.342	-0.378	1
Pulmonary Fibrosis Idiopathic Signaling Pathway	0	1	1.667
IL-10 Signaling	0.816	-0.333	-1.414
IL-33 Signaling Pathway	-0.333	1.155	1.069
Role Of Chondrocytes In Rheumatoid Arthritis Signaling Pathway	N/A	1.134	1.414
Dendritic Cell Maturation	-0.816	0	1.667
IL-4 Signaling	1.134	N/A	1.342
p38 MAPK Signaling	-1.342	1.134	0
Adrenomedullin signaling pathway	0.447	1.667	0.333
S100 Family Signaling Pathway	0.302	1.633	-0.471
PI3K/AKT Signaling	-1.342	-1	0
JAK/STAT Signaling	1.342	1	N/A
STAT3 Pathway	N/A	1.342	1
Pulmonary Healing Signaling Pathway	-1	N/A	1.134
Synaptogenesis Signaling Pathway	1	0	1.134
FAK Signaling	0.577	-0.378	-1.155
Cholecystokinin/Gastrin-mediated Signaling	N/A	1.633	0.378
Ceramide Signaling	-2	N/A	N/A
CREB Signaling in Neurons	1	N/A	-1
PEDF Signaling	1	-1	0
VDR/RXR Activation	N/A	-2	N/A
Small Cell Lung Cancer Signaling	1	1	N/A
Lymphotoxin Î² Receptor Signaling	2	N/A	N/A
MSP-RON Signaling In Macrophages Pathway	1	N/A	-1
Sphingosine-1-phosphate Signaling	N/A	N/A	-2
IL-15 Signaling	1	0	1
CD40 Signaling	1.134	N/A	-0.816
IL-13 Signaling Pathway	0.816	N/A	1.134
Leukocyte Extravasation Signaling	0.816	N/A	-1.134
Oxytocin Signaling Pathway	N/A	N/A	1.89
CLEAR Signaling Pathway	0	N/A	-1.89
Role of IL-17A in Psoriasis	N/A	N/A	1.89
T Cell Receptor Signaling	1.414	-0.447	0
Neuroinflammation Signaling Pathway	0.302	0.707	0.832
Neurotrophin/TRK Signaling	1	N/A	-0.816
Mitochondrial Dysfunction	1	N/A	-0.816
Role Of Osteoclasts In Rheumatoid Arthritis Signaling Pathway	-1	0.816	0
Breast Cancer Regulation by Stathmin1	1	N/A	-0.816
PPAR Signaling	N/A	-1	-0.816
Huntington's Disease Signaling	0.447	N/A	-1.342
GM-CSF Signaling	N/A	0.447	1.342
Role of PKR in Interferon Induction and Antiviral Response	-0.378	N/A	1.342
Th17 Activation Pathway	N/A	0.707	1
G-Protein Coupled Receptor Signaling	0.707	-1	0
B Cell Receptor Signaling	0	0.378	1.265
PD-1 PD-L1 cancer immunotherapy pathway	-1.633	N/A	0
IL-17A Signaling in Airway Cells	0.447	N/A	1.134
Hepatic Fibrosis Signaling Pathway	0.333	0.905	0.277
Endocannabinoid Developing Neuron Pathway	1	N/A	0.447
Aryl Hydrocarbon Receptor Signaling	0.447	-1	N/A
IL-23 Signaling Pathway	1	0.447	N/A
fMLP Signaling in Neutrophils	1	N/A	0.447
SAPK/JNK Signaling	1	N/A	0.447
Insulin Secretion Signaling Pathway	1	N/A	0.447
Macrophage Alternative Activation Signaling Pathway	0	-0.302	1.134
Autophagy	0	N/A	1.414
Endothelin-1 Signaling	N/A	N/A	1.414
HIF1Î± Signaling	1	N/A	-0.378
HMGB1 Signaling	-0.378	0	1
Colorectal Cancer Metastasis Signaling	-0.378	-1	N/A
Melatonin Signaling	N/A	N/A	-1.342
Role of JAK family kinases in IL-6-type Cytokine Signaling	-1.342	N/A	N/A
Role of RIG1-like Receptors in Antiviral Innate Immunity	N/A	1.342	N/A
TGF-Î² Signaling	N/A	N/A	1.342
BMP signaling pathway	N/A	N/A	1.342
NAD Signaling Pathway	N/A	-1.342	N/A
HER-2 Signaling in Breast Cancer	N/A	-1	0.333
HGF Signaling	1	N/A	0.333
Role of NFAT in Cardiac Hypertrophy	1	N/A	0.333
Natural Killer Cell Signaling	N/A	-1	0.333
Neutrophil Extracellular Trap Signaling Pathway	-1	0	0.277
CXCR4 Signaling	0.447	N/A	0.816
Regulation Of The Epithelial Mesenchymal Transition By Growth Factors Pathway	0.447	0	0.816
Cardiac Hypertrophy Signaling (Enhanced)	0	0.258	1
14-3-3-mediated Signaling	-0.447	N/A	-0.707
ERK/MAPK Signaling	N/A	N/A	-1.134
Chronic Myeloid Leukemia Signaling	0	0	1.134
Role of IL-17F in Allergic Inflammatory Airway Diseases	N/A	N/A	1.134
PKCÎ¸ Signaling in T Lymphocytes	0	N/A	1.134
Apoptosis Signaling	-0.378	N/A	0.707
Production of Nitric Oxide and Reactive Oxygen Species in Macrophages	-0.707	N/A	0.378
IL-8 Signaling	-0.378	0	0.632
Ribonucleotide Reductase Signaling Pathway	1	N/A	N/A
GÎ±12/13 Signaling	1	N/A	0
Sperm Motility	N/A	N/A	-1
Semaphorin Neuronal Repulsive Signaling Pathway	N/A	N/A	1
Telomerase Signaling	N/A	-1	N/A
CD27 Signaling in Lymphocytes	N/A	1	0
Fc Epsilon RI Signaling	1	N/A	0
Aldosterone Signaling in Epithelial Cells	N/A	N/A	-1
IGF-1 Signaling	1	N/A	N/A
Reelin Signaling in Neurons	1	N/A	0
GADD45 Signaling	1	N/A	N/A
Pancreatic Adenocarcinoma Signaling	0	N/A	1
Ferroptosis Signaling Pathway	N/A	N/A	1
April Mediated Signaling	1	N/A	N/A
Role of NFAT in Regulation of the Immune Response	N/A	N/A	1
Corticotropin Releasing Hormone Signaling	N/A	N/A	-1
NUR77 Signaling in T Lymphocytes	N/A	N/A	-1
Estrogen Receptor Signaling	N/A	1	0
EGF Signaling	1	N/A	N/A
ICOS-ICOSL Signaling in T Helper Cells	N/A	N/A	1
IL-17A Signaling in Gastric Cells	N/A	N/A	1
Oncostatin M Signaling	N/A	N/A	1
CTLA4 Signaling in Cytotoxic T Lymphocytes	0	0	-0.905
TREM1 Signaling	-0.447	N/A	-0.447
Coronavirus Pathogenesis Pathway	N/A	-0.447	0.447
RAC Signaling	0.447	N/A	-0.447
Death Receptor Signaling	-0.447	N/A	-0.447
Protein Kinase A Signaling	N/A	N/A	-0.816
Apelin Endothelial Signaling Pathway	N/A	N/A	0.816
PI3K Signaling in B Lymphocytes	N/A	N/A	0.816
p53 Signaling	-0.816	N/A	N/A
Necroptosis Signaling Pathway	N/A	N/A	0.816
Integrin Signaling	0	N/A	-0.816
PPARÎ±/RXRÎ± Activation	N/A	N/A	-0.816
LPS-stimulated MAPK Signaling	0	N/A	0.816
RANK Signaling in Osteoclasts	0.447	0	0.333
NRF2-mediated Oxidative Stress Response	N/A	N/A	0.707
Regulation of IL-2 Expression in Activated and Anergic T Lymphocytes	N/A	N/A	0.707
Toll-like Receptor Signaling	N/A	0.707	N/A
Cardiac Hypertrophy Signaling	0	N/A	0.632
IL-15 Production	N/A	N/A	-0.447
Systemic Lupus Erythematosus In T Cell Signaling Pathway	0	0.447	0
Thrombin Signaling	N/A	N/A	-0.447
Differential Regulation of Cytokine Production in Macrophages and T Helper Cells by IL-17A and IL-17F	N/A	0.447	N/A
Acute Myeloid Leukemia Signaling	N/A	N/A	0.447
Type II Diabetes Mellitus Signaling	0	N/A	-0.447
PAK Signaling	0	N/A	0.447
P2Y Purigenic Receptor Signaling Pathway	N/A	N/A	-0.447
ERBB4 Signaling	N/A	N/A	-0.447
Neuregulin Signaling	N/A	N/A	-0.447
Oxytocin In Brain Signaling Pathway	N/A	N/A	0.447
Glioblastoma Multiforme Signaling	N/A	N/A	-0.447
ILK Signaling	-0.447	N/A	N/A
UVC-Induced MAPK Signaling	N/A	N/A	0.447
Human Embryonic Stem Cell Pluripotency	N/A	N/A	-0.447
Endocannabinoid Cancer Inhibition Pathway	N/A	N/A	0.447
VEGF Family Ligand-Receptor Interactions	N/A	N/A	-0.447
IL-7 Signaling Pathway	0.447	N/A	N/A
Role of Pattern Recognition Receptors in Recognition of Bacteria and Viruses	0.447	0	N/A
IL-1 Signaling	-0.447	N/A	0
NF-ÎºB Activation by Viruses	N/A	0.447	0
Prolactin Signaling	N/A	N/A	-0.447
VEGF Signaling	N/A	N/A	-0.447
Melanocyte Development and Pigmentation Signaling	N/A	N/A	-0.447
Role of MAPK Signaling in Inhibiting the Pathogenesis of Influenza	0	N/A	0.447
CD28 Signaling in T Helper Cells	N/A	N/A	-0.447
Thrombopoietin Signaling	N/A	N/A	-0.447
Salvage Pathways of Pyrimidine Ribonucleotides	N/A	N/A	-0.447
MSP-RON Signaling In Cancer Cells Pathway	0.447	N/A	0
Role of MAPK Signaling in Promoting the Pathogenesis of Influenza	N/A	N/A	0.447
GDNF Family Ligand-Receptor Interactions	N/A	N/A	0.447
LPS/IL-1 Mediated Inhibition of RXR Function	0	N/A	-0.447
Pyridoxal 5'-phosphate Salvage Pathway	N/A	N/A	-0.447
Signaling by Rho Family GTPases	0	N/A	-0.447
Type I Diabetes Mellitus Signaling	-0.378	N/A	0
LXR/RXR Activation	N/A	-0.378	N/A
Renin-Angiotensin Signaling	0	N/A	-0.378
Phospholipase C Signaling	N/A	N/A	0.378
Induction of Apoptosis by HIV1	0.378	N/A	0
GÎ±q Signaling	N/A	N/A	-0.378
Synaptic Long Term Potentiation	N/A	N/A	-0.378
NGF Signaling	0	0	0.333
GNRH Signaling	N/A	N/A	0.333
Myelination Signaling Pathway	N/A	N/A	0.333
Opioid Signaling Pathway	N/A	N/A	0.333
Apelin Pancreas Signaling Pathway	N/A	N/A	N/A
PFKFB4 Signaling Pathway	N/A	N/A	N/A
Atherosclerosis Signaling	N/A	N/A	N/A
Growth Hormone Signaling	N/A	N/A	N/A
UVB-Induced MAPK Signaling	N/A	N/A	N/A
T Helper Cell Differentiation	N/A	N/A	N/A
BAG2 Signaling Pathway	N/A	N/A	N/A
Coagulation System	N/A	N/A	N/A
Hereditary Breast Cancer Signaling	N/A	N/A	N/A
Actin Nucleation by ARP-WASP Complex	N/A	N/A	N/A
Phospholipases	N/A	N/A	N/A
Caveolar-mediated Endocytosis Signaling	N/A	N/A	N/A
FXR/RXR Activation	N/A	N/A	N/A
GP6 Signaling Pathway	N/A	N/A	N/A
Synaptic Long Term Depression	N/A	N/A	0
Inhibition of ARE-Mediated mRNA Degradation Pathway	N/A	N/A	N/A
Differential Regulation of Cytokine Production in Intestinal Epithelial Cells by IL-17A and IL-17F	N/A	0	N/A
FLT3 Signaling in Hematopoietic Progenitor Cells	N/A	N/A	0
PTEN Signaling	N/A	N/A	N/A
Germ Cell-Sertoli Cell Junction Signaling	N/A	N/A	N/A
Leptin Signaling in Obesity	N/A	N/A	N/A
Chemokine Signaling	N/A	N/A	0
Th1 and Th2 Activation Pathway	N/A	N/A	N/A
Apelin Adipocyte Signaling Pathway	N/A	N/A	N/A
WNT/Ca+ pathway	N/A	N/A	N/A
Phagosome Maturation	N/A	N/A	N/A
Amyotrophic Lateral Sclerosis Signaling	N/A	0	N/A
Osteoarthritis Pathway	N/A	0	N/A
Guanosine Nucleotides Degradation III	N/A	N/A	N/A
nNOS Signaling in Neurons	N/A	N/A	N/A
ATM Signaling	N/A	N/A	N/A
Unfolded protein response	N/A	N/A	N/A
Role of JAK1 JAK2 and TYK2 in Interferon Signaling	N/A	N/A	N/A
Lactose Degradation III	N/A	N/A	N/A
Heme Biosynthesis II	N/A	N/A	N/A
IL-3 Signaling	N/A	N/A	0
Role of p14/p19ARF in Tumor Suppression	N/A	N/A	N/A
Docosahexaenoic Acid (DHA) Signaling	N/A	N/A	N/A
Role of IL-17A in Arthritis	N/A	N/A	N/A
Parkinson's Signaling	N/A	N/A	N/A
CNTF Signaling	N/A	N/A	0
IL-9 Signaling	N/A	N/A	N/A
Estrogen-Dependent Breast Cancer Signaling	N/A	N/A	N/A
Role of Macrophages Fibroblasts and Endothelial Cells in Rheumatoid Arthritis	N/A	N/A	N/A
Role of JAK2 in Hormone-like Cytokine Signaling	N/A	N/A	N/A
BEX2 Signaling Pathway	N/A	N/A	N/A
Acetyl-CoA Biosynthesis I (Pyruvate Dehydrogenase Complex)	N/A	N/A	N/A
TNFR2 Signaling	N/A	N/A	N/A
Role of Osteoblasts Osteoclasts and Chondrocytes in Rheumatoid Arthritis	N/A	N/A	N/A
DNA Double-Strand Break Repair by Non-Homologous End Joining	N/A	N/A	N/A
Regulation of Cellular Mechanics by Calpain Protease	N/A	N/A	N/A
EIF2 Signaling	N/A	N/A	N/A
Ovarian Cancer Signaling	N/A	N/A	N/A
Melanoma Signaling	N/A	N/A	N/A
Agrin Interactions at Neuromuscular Junction	N/A	N/A	N/A
BER (Base Excision Repair) Pathway	N/A	N/A	N/A
Paxillin Signaling	N/A	N/A	N/A
OX40 Signaling Pathway	0	N/A	N/A
Ephrin Receptor Signaling	N/A	N/A	N/A
B Cell Activating Factor Signaling	N/A	N/A	N/A
Hepatic Fibrosis / Hepatic Stellate Cell Activation	N/A	N/A	N/A
Apelin Liver Signaling Pathway	N/A	N/A	N/A
Crosstalk between Dendritic Cells and Natural Killer Cells	N/A	N/A	0
Graft-versus-Host Disease Signaling	N/A	N/A	N/A
Antiproliferative Role of Somatostatin Receptor 2	N/A	N/A	N/A
Hypoxia Signaling in the Cardiovascular System	N/A	N/A	N/A
CDK5 Signaling	N/A	N/A	0
Molecular Mechanisms of Cancer	N/A	N/A	N/A
Glucocorticoid Receptor Signaling	N/A	N/A	N/A
eNOS Signaling	N/A	N/A	N/A
PDGF Signaling	N/A	N/A	0
Renal Cell Carcinoma Signaling	N/A	N/A	N/A
Nitric Oxide Signaling in the Cardiovascular System	N/A	N/A	N/A
Xenobiotic Metabolism Signaling	N/A	N/A	N/A
Altered T Cell and B Cell Signaling in Rheumatoid Arthritis	N/A	N/A	N/A
Virus Entry via Endocytic Pathways	N/A	N/A	N/A
DNA Double-Strand Break Repair by Homologous Recombination	N/A	N/A	N/A
FAT10 Cancer Signaling Pathway	N/A	N/A	N/A
Sertoli Cell-Sertoli Cell Junction Signaling	N/A	N/A	N/A
Î±-Adrenergic Signaling	N/A	N/A	0
Angiopoietin Signaling	N/A	N/A	N/A
Regulation of the Epithelial-Mesenchymal Transition Pathway	N/A	N/A	N/A
Factors Promoting Cardiogenesis in Vertebrates	N/A	N/A	0
G Beta Gamma Signaling	N/A	N/A	0
ERK5 Signaling	N/A	N/A	N/A
Immunogenic Cell Death Signaling Pathway	N/A	N/A	N/A
Agranulocyte Adhesion and Diapedesis	N/A	N/A	N/A
Xenobiotic Metabolism AHR Signaling Pathway	N/A	N/A	N/A
CDC42 Signaling	N/A	N/A	N/A
Neuropathic Pain Signaling In Dorsal Horn Neurons	N/A	N/A	N/A
Cancer Drug Resistance By Drug Efflux	N/A	N/A	N/A
IL-2 Signaling	N/A	N/A	0
Protein Ubiquitination Pathway	N/A	N/A	N/A
TWEAK Signaling	N/A	N/A	N/A
p70S6K Signaling	N/A	0	0
Airway Inflammation in Asthma	N/A	N/A	N/A
Tryptophan Degradation to 2-amino-3-carboxymuconate Semialdehyde	N/A	N/A	N/A
DNA damage-induced 14-3-3Ïƒ Signaling	N/A	N/A	N/A
TNFR1 Signaling	N/A	N/A	N/A
MIF Regulation of Innate Immunity	N/A	N/A	N/A
Hepatic Cholestasis	N/A	N/A	N/A
Role of Tissue Factor in Cancer	N/A	N/A	N/A
Hematopoiesis from Pluripotent Stem Cells	N/A	N/A	N/A
Bladder Cancer Signaling	N/A	N/A	N/A
Role of PI3K/AKT Signaling in the Pathogenesis of Influenza	N/A	N/A	N/A
Glycerol Degradation I	N/A	N/A	N/A
Role of NANOG in Mammalian Embryonic Stem Cell Pluripotency	N/A	N/A	N/A
Glioma Invasiveness Signaling	0	N/A	N/A
HOTAIR Regulatory Pathway	N/A	N/A	N/A
Airway Pathology in Chronic Obstructive Pulmonary Disease	N/A	N/A	N/A
Ephrin A Signaling	N/A	N/A	N/A
TR/RXR Activation	N/A	N/A	N/A
Sumoylation Pathway	N/A	N/A	N/A
Role of JAK1 and JAK3 in Î³c Cytokine Signaling	N/A	N/A	N/A
FAT10 Signaling Pathway	N/A	N/A	N/A
RAR Activation	N/A	N/A	N/A
Adipogenesis pathway	N/A	N/A	N/A
Granulocyte Adhesion and Diapedesis	N/A	N/A	N/A
Insulin Receptor Signaling	N/A	N/A	N/A
Androgen Signaling	N/A	N/A	N/A
Mouse Embryonic Stem Cell Pluripotency	N/A	N/A	0
Endometrial Cancer Signaling	N/A	N/A	N/A
Polyamine Regulation in Colon Cancer	N/A	N/A	N/A
Role of MAPK Signaling in the Pathogenesis of Influenza	N/A	N/A	N/A
MYC Mediated Apoptosis Signaling	0	N/A	N/A
Antioxidant Action of Vitamin C	N/A	N/A	0
T Cell Exhaustion Signaling Pathway	N/A	N/A	0
Interferon Signaling	N/A	N/A	N/A
Glioma Signaling	N/A	N/A	0
FcÎ³ Receptor-mediated Phagocytosis in Macrophages and Monocytes	N/A	N/A	0
Non-Small Cell Lung Cancer Signaling	N/A	N/A	0
Prostate Cancer Signaling	N/A	N/A	N/A
Communication between Innate and Adaptive Immune Cells	N/A	N/A	N/A
ERB2-ERBB3 Signaling	N/A	N/A	N/A
4-1BB Signaling in T Lymphocytes	N/A	N/A	N/A
mTOR Signaling	0	N/A	0
UVA-Induced MAPK Signaling	N/A	N/A	N/A
Superoxide Radicals Degradation	N/A	N/A	N/A
Heme Degradation	N/A	N/A	N/A
DNA Methylation and Transcriptional Repression Signaling	N/A	N/A	N/A
Actin Cytoskeleton Signaling	N/A	N/A	N/A
Endoplasmic Reticulum Stress Pathway	N/A	N/A	N/A
Pyroptosis Signaling Pathway	0	0	N/A
Axonal Guidance Signaling	N/A	N/A	N/A
Relaxin Signaling	N/A	N/A	N/A
Urate Biosynthesis/Inosine 5'-phosphate Degradation	N/A	N/A	N/A
Macropinocytosis Signaling	N/A	N/A	N/A
Dopamine-DARPP32 Feedback in cAMP Signaling	N/A	N/A	N/A
Pathogenesis of Multiple Sclerosis	N/A	N/A	N/A
AMPK Signaling	N/A	N/A	N/A
Cell Cycle: G2/M DNA Damage Checkpoint Regulation	N/A	N/A	N/A
CCR3 Signaling in Eosinophils	N/A	N/A	0
MSP-RON Signaling Pathway	N/A	N/A	N/A
Gap Junction Signaling	N/A	N/A	N/A
Neuroprotective Role of THOP1 in Alzheimer's Disease	N/A	N/A	N/A
Antigen Presentation Pathway	N/A	N/A	N/A
Role of Cytokines in Mediating Communication between Immune Cells	N/A	N/A	N/A
SPINK1 General Cancer Pathway	N/A	N/A	N/A
iNOS Signaling	N/A	N/A	N/A
MicroRNA Biogenesis Signaling Pathway	N/A	N/A	N/A
Tetrapyrrole Biosynthesis II	N/A	N/A	N/A
Circadian Rhythm Signaling	N/A	N/A	N/A
Regulation of eIF4 and p70S6K Signaling	N/A	N/A	N/A
TEC Kinase Signaling	0	N/A	0
IL-17A Signaling in Fibroblasts	N/A	N/A	N/A
Sirtuin Signaling Pathway	N/A	N/A	N/A
FGF Signaling	0	N/A	N/A
Adenosine Nucleotides Degradation II	N/A	N/A	N/A
cAMP-mediated signaling	N/A	N/A	0
Thyroid Cancer Signaling	N/A	N/A	N/A
Apelin Cardiomyocyte Signaling Pathway	N/A	N/A	N/A
Hematopoiesis from Multipotent Stem Cells	N/A	N/A	N/A
IL-22 Signaling	N/A	N/A	N/A
Primary Immunodeficiency Signaling	N/A	N/A	N/A
Activation of IRF by Cytosolic Pattern Recognition Receptors	0	N/A	N/A
ERBB Signaling	N/A	N/A	0

## Sheet: nsp6 Mus HAE d2d4 logpval Canon
Canonical Pathways	Day.2	Day.4	Human
Pathogen Induced Cytokine Storm Signaling Pathway	5.78095	30.9319	17.0175
IL-17 Signaling	6.70163	21.4866	13.0569
Macrophage Classical Activation Signaling Pathway	6.67025	19.7684	14.3459
NOD1/2 Signaling Pathway	8.02173	21.4013	10.4004
Cardiac Hypertrophy Signaling (Enhanced)	8.66453	16.8926	11.6596
IL-33 Signaling Pathway	9.49748	12.2387	13.0892
IL-6 Signaling	10.9246	12.5788	9.58994
Acute Phase Response Signaling	8.09452	12.2667	11.7957
Granulocyte Adhesion and Diapedesis	5.38771	12.156	14.3459
Wound Healing Signaling Pathway	2.60771	19.1216	10.1038
HMGB1 Signaling	7.03664	15.8427	8.49195
Multiple Sclerosis Signaling Pathway	2.80784	20.1203	8.42852
Role of Pattern Recognition Receptors in Recognition of Bacteria and Viruses	4.57984	21.2229	5.25042
Role of Macrophages Fibroblasts and Endothelial Cells in Rheumatoid Arthritis	8.51848	11.7137	10.7865
Airway Pathology in Chronic Obstructive Pulmonary Disease	1.53836	21.5505	7.30756
Agranulocyte Adhesion and Diapedesis	5.12524	10.2627	15.0047
Glucocorticoid Receptor Signaling	10.5813	10.5619	9.22773
Erythropoietin Signaling Pathway	4.31767	18.6338	7.07546
Hepatic Cholestasis	3.04883	18.0961	7.93101
PI3K/AKT Signaling	13.712	6.66514	7.74034
Role of Cytokines in Mediating Communication between Immune Cells	0.941322	18.9602	6.88559
Neuroinflammation Signaling Pathway	11.3392	5.16868	9.95803
Role of IL-17A in Arthritis	8.49659	1.85842	15.0048
Systemic Lupus Erythematosus In B Cell Signaling Pathway	3.70006	13.2683	7.0002
Hepatic Fibrosis Signaling Pathway	6.41188	7.08681	10.3335
Macrophage Alternative Activation Signaling Pathway	7.79597	10.4443	4.52217
Toll-like Receptor Signaling	7.66226	11.5652	3.41888
RANK Signaling in Osteoclasts	7.25775	3.71269	11.1134
IL-17A Signaling in Airway Cells	6.3878	2.91076	12.4895
STAT3 Pathway	9.17743	6.64895	5.6669
Airway Inflammation in Asthma	0	13.083	8.22114
IL-10 Signaling	5.90339	8.88371	6.41342
CD40 Signaling	9.8243	2.91076	7.76365
CDX Gastrointestinal Cancer Signaling Pathway	2.95869	14.679	2.71139
Role of Hypercytokinemia/hyperchemokinemia in the Pathogenesis of Influenza	1.79477	12.8439	5.67438
Role of Osteoblasts Osteoclasts and Chondrocytes in Rheumatoid Arthritis	6.12049	9.87976	4.18891
Apoptosis Signaling	8.46388	2.36677	9.10482
Adrenomedullin signaling pathway	4.07669	7.90661	7.76105
Fc Epsilon RI Signaling	5.16726	4.45434	9.97474
IL-8 Signaling	7.66459	4.28577	7.53926
Role Of Osteoblasts In Rheumatoid Arthritis Signaling Pathway	2.65837	14.9438	1.65253
PPAR Signaling	1.61696	10.3029	6.34862
Induction of Apoptosis by HIV1	9.91943	2.94891	5.01583
CD27 Signaling in Lymphocytes	5.08606	4.5081	8.26528
Th1 and Th2 Activation Pathway	6.94904	5.93758	4.97271
NF-ÎºB Signaling	6.3125	7.63627	3.699
HGF Signaling	3.65449	3.09948	10.8484
Th2 Pathway	6.20095	6.60538	4.5097
NGF Signaling	3.81345	3.25478	9.90196
Role Of Osteoclasts In Rheumatoid Arthritis Signaling Pathway	7.56938	3.37511	5.98591
Role of IL-17A in Psoriasis	1.50865	1.36619	13.0854
p38 MAPK Signaling	5.13161	6.99955	3.73508
S100 Family Signaling Pathway	6.03093	1.46731	8.2113
Role of IL-17F in Allergic Inflammatory Airway Diseases	0	3.36172	12.3204
Role Of Chondrocytes In Rheumatoid Arthritis Signaling Pathway	2.40525	6.52026	6.70715
Xenobiotic Metabolism General Signaling Pathway	4.7618	2.97014	7.87792
Neutrophil Extracellular Trap Signaling Pathway	6.49895	1.38865	7.51061
Differential Regulation of Cytokine Production in Intestinal Epithelial Cells by IL-17A and IL-17F	1.29733	10.1258	3.87209
14-3-3-mediated Signaling	5.0116	3.16224	7.05857
Role of PKR in Interferon Induction and Antiviral Response	7.65068	3.05112	4.52763
GM-CSF Signaling	3.27848	5.56368	6.2045
IL-13 Signaling Pathway	6.62781	2.2348	6.11013
Tumor Microenvironment Pathway	4.29446	3.60098	7.03364
TREM1 Signaling	6.08429	2.73666	5.95794
Molecular Mechanisms of Cancer	7.26783	1.27598	6.19525
Production of Nitric Oxide and Reactive Oxygen Species in Macrophages	7.98594	0.917862	5.7071
Autophagy	7.56951	1.51569	5.31105
Cholecystokinin/Gastrin-mediated Signaling	2.61294	5.69262	6.03509
PEDF Signaling	5.89562	3.84701	4.47172
Lymphotoxin Î² Receptor Signaling	6.82241	4.56983	2.74539
Xenobiotic Metabolism Signaling	4.32655	3.5136	6.22244
IL-23 Signaling Pathway	5.46206	6.48423	1.7635
Type II Diabetes Mellitus Signaling	7.29755	1.90707	4.24117
Role of Tissue Factor in Cancer	3.87023	3.31034	6.11013
Renin-Angiotensin Signaling	3.79956	2.18419	7.22233
PD-1 PD-L1 cancer immunotherapy pathway	6.83646	3.44334	2.90237
JAK/STAT Signaling	5.94778	3.88759	3.33612
Role of RIG1-like Receptors in Antiviral Innate Immunity	2.31791	6.48423	4.31401
NF-ÎºB Activation by Viruses	3.14103	5.33052	4.62779
LPS-stimulated MAPK Signaling	4.39646	1.53316	7.03748
Death Receptor Signaling	5.60781	0.583737	6.67161
IL-12 Signaling and Production in Macrophages	3.73011	5.03031	4.09501
RAC Signaling	4.85182	1.16144	6.80353
Senescence Pathway	3.25863	4.37071	5.17953
Differential Regulation of Cytokine Production in Macrophages and T Helper Cells by IL-17A and IL-17F	1.40141	8.65866	2.55934
Cardiac Hypertrophy Signaling	4.59041	1.3109	6.65601
Natural Killer Cell Signaling	1.9991	2.4558	7.78188
April Mediated Signaling	5.6229	2.11332	4.47192
B Cell Activating Factor Signaling	5.58122	2.09351	4.43097
Neurotrophin/TRK Signaling	4.54355	1.60219	5.92471
NRF2-mediated Oxidative Stress Response	2.71093	2.18729	7.06238
Role of MAPK Signaling in Inhibiting the Pathogenesis of Influenza	4.52171	2.70476	4.60089
GÎ±12/13 Signaling	4.9142	1.18384	5.71023
Activation of IRF by Cytosolic Pattern Recognition Receptors	4.85782	2.94891	3.72367
LPS/IL-1 Mediated Inhibition of RXR Function	2.60151	4.83455	3.90709
Regulation Of The Epithelial Mesenchymal Transition By Growth Factors Pathway	4.15011	2.50356	4.6635
PAK Signaling	3.85584	1.28188	6.08488
GNRH Signaling	1.16328	0.917862	9.11677
T Cell Receptor Signaling	4.18801	1.35507	5.54185
IL-17A Signaling in Gastric Cells	2.8085	1.10534	7.05613
p53 Signaling	7.06452	3.58904	0
Pulmonary Fibrosis Idiopathic Signaling Pathway	4.05415	1.714	4.87932
Germ Cell-Sertoli Cell Junction Signaling	5.65362	1.00152	3.98817
IL-7 Signaling Pathway	6.05626	3.97204	0.538352
IL-2 Signaling	4.93976	1.78912	3.80341
Small Cell Lung Cancer Signaling	5.60781	3.62337	1.18011
IL-1 Signaling	5.60781	0.583737	4.19305
Dendritic Cell Maturation	2.67303	4.78328	2.91955
GÎ±q Signaling	3.23781	1.00152	6.08721
Leukocyte Extravasation Signaling	5.33538	0.341086	4.649
MYC Mediated Apoptosis Signaling	5.31533	3.28231	1.6952
HER-2 Signaling in Breast Cancer	1.83988	2.24614	6.16098
MSP-RON Signaling In Cancer Cells Pathway	4.8063	2.01103	3.42492
G-Protein Coupled Receptor Signaling	3.79127	0.747365	5.64358
Chronic Myeloid Leukemia Signaling	4.43706	1.94363	3.65581
UVA-Induced MAPK Signaling	5.56355	1.42012	3.04429
Acute Myeloid Leukemia Signaling	2.94669	1.47878	5.53042
Huntington's Disease Signaling	4.3939	1.91756	3.60872
Signaling by Rho Family GTPases	4.53507	0.68984	4.64284
ERBB Signaling	2.91942	1.46152	5.47522
Role of NFAT in Cardiac Hypertrophy	2.79359	0.806863	6.20924
MSP-RON Signaling In Macrophages Pathway	3.82745	2.20415	3.75207
ERK/MAPK Signaling	1.90281	1.52081	6.35849
IGF-1 Signaling	5.41584	2.35515	1.95952
EGF Signaling	5.11694	1.87306	2.72285
FAK Signaling	5.59347	1.35203	2.71214
Prolactin Signaling	2.89277	2.47718	4.21478
Pancreatic Adenocarcinoma Signaling	3.73195	2.13583	3.63633
fMLP Signaling in Neutrophils	3.66714	1.19534	4.61948
GDNF Family Ligand-Receptor Interactions	3.17395	1.62317	4.68272
Role of JAK1 and JAK3 in Î³c Cytokine Signaling	6.32343	1.70159	1.43614
CXCR4 Signaling	4.42571	1.01013	4.01642
Atherosclerosis Signaling	1.44322	5.41186	2.55711
VEGF Signaling	2.84122	2.42676	4.1293
Sertoli Cell-Sertoli Cell Junction Signaling	1.95268	0.864679	6.51485
PPARÎ±/RXRÎ± Activation	2.01705	1.62952	5.63997
Role of JAK family kinases in IL-6-type Cytokine Signaling	6.0286	2.70476	0.533709
Phagosome Formation	3.05248	0.428774	5.70138
Pyroptosis Signaling Pathway	4.24326	3.67635	1.20423
Colorectal Cancer Metastasis Signaling	5.62075	1.9811	1.50735
Apelin Endothelial Signaling Pathway	2.40525	1.13978	5.541
Role of MAPK Signaling in the Pathogenesis of Influenza	3.04738	1.54263	4.47172
ID1 Signaling Pathway	2.96666	3.36972	2.72079
B Cell Receptor Signaling	2.53607	2.42648	3.98167
Ceramide Signaling	4.28022	1.47878	3.165
Thrombopoietin Signaling	2.05271	1.77599	5.08292
PDGF Signaling	3.00318	2.58531	3.23865
TNFR2 Signaling	4.29514	1.01915	3.43722
Crosstalk between Dendritic Cells and Natural Killer Cells	2.94669	1.47878	4.30428
Th1 Pathway	3.78581	2.17434	2.69304
Type I Diabetes Mellitus Signaling	3.86565	0.66887	4.10554
FcÎ³ Receptor-mediated Phagocytosis in Macrophages and Monocytes	1.72202	1.45305	5.44811
ERBB4 Signaling	1.98896	1.71349	4.91926
Endothelin-1 Signaling	2.0231	0.906824	5.65661
Endocannabinoid Developing Neuron Pathway	3.71877	1.21894	3.62038
LXR/RXR Activation	0.615868	6.9258	0.996137
Reelin Signaling in Neurons	3.58071	0.452766	4.49192
Docosahexaenoic Acid (DHA) Signaling	4.06862	3.63671	0.814552
PTEN Signaling	2.32219	1.9224	4.27298
Hepatic Fibrosis / Hepatic Stellate Cell Activation	2.0231	4.47776	1.98251
Pulmonary Healing Signaling Pathway	2.98273	0.888884	4.56372
Systemic Lupus Erythematosus In T Cell Signaling Pathway	2.50925	1.28936	4.61728
4-1BB Signaling in T Lymphocytes	2.57641	0.994142	4.84294
GADD45 Signaling	4.99673	0.764561	2.63684
Necroptosis Signaling Pathway	2.28288	1.8845	4.1943
Chemokine Signaling	1.84402	0.647868	5.82771
IL-17A Signaling in Fibroblasts	1.08639	0.948481	6.19161
HIF1Î± Signaling	2.91177	0.85795	4.4411
IL-3 Signaling	3.12491	1.59193	3.39776
Interferon Signaling	2.52728	2.24372	3.2845
Coronavirus Pathogenesis Pathway	1.96984	3.35011	2.70204
FXR/RXR Activation	1.48606	5.54805	0.97869
Neuregulin Signaling	0.634831	1.28188	6.08488
FLT3 Signaling in Hematopoietic Progenitor Cells	3.07779	1.56196	3.33612
CNTF Signaling	2.13665	1.85842	3.94606
VEGF Family Ligand-Receptor Interactions	1.81409	1.54263	4.47172
Role of MAPK Signaling in Promoting the Pathogenesis of Influenza	2.66593	1.30195	3.83945
Pyridoxal 5'-phosphate Salvage Pathway	2.02659	0.73306	5.01583
Prostate Cancer Signaling	2.66593	2.25573	2.80086
CTLA4 Signaling in Cytotoxic T Lymphocytes	2.62976	0.907694	4.1487
Melatonin Signaling	0.824821	0.693192	6.13142
Aryl Hydrocarbon Receptor Signaling	4.54014	2.80038	0.298966
Unfolded protein response	1.75753	2.54354	3.18308
Glioma Signaling	1.4924	1.23107	4.73495
Altered T Cell and B Cell Signaling in Rheumatoid Arthritis	0.796373	5.94623	0.642252
Synaptogenesis Signaling Pathway	2.26299	1.76282	3.32893
TNFR1 Signaling	3.68513	0.829251	2.84021
UVC-Induced MAPK Signaling	0.964734	0.829251	5.5409
IL-9 Signaling	4.17678	2.26767	0.847517
Melanocyte Development and Pigmentation Signaling	1.6881	1.42012	4.15031
Paxillin Signaling	2.74446	0.543657	3.96915
P2Y Purigenic Receptor Signaling Pathway	1.44322	1.18384	4.58228
Integrin Signaling	2.8813	0.844729	3.469
FGF Signaling	4.3765	1.52381	1.26415
Melanoma Signaling	2.2472	1.9672	2.86516
Antigen Presentation Pathway	0	0.93786	6.13353
Antioxidant Action of Vitamin C	2.66593	0.520591	3.83945
Macropinocytosis Signaling	1.89662	1.62317	3.46201
Telomerase Signaling	1.60946	3.42798	1.92653
Opioid Signaling Pathway	0.884	0.659216	5.41014
Renal Cell Carcinoma Signaling	1.86464	2.70476	2.29901
BMP signaling pathway	0.731962	0.603757	5.53042
Endocannabinoid Cancer Inhibition Pathway	2.35467	1.10858	3.3279
Glioma Invasiveness Signaling	4.6574	0.687851	1.39169
TWEAK Signaling	2.50377	2.22047	1.94394
Cancer Drug Resistance By Drug Efflux	2.12203	1.84405	2.67904
MSP-RON Signaling Pathway	3.51919	3.09303	0
iNOS Signaling	2.29964	0	4.27683
Apelin Liver Signaling Pathway	4.52105	1.08962	0.952858
Endometrial Cancer Signaling	2.09358	1.8161	2.63684
TEC Kinase Signaling	3.52841	0	3.01225
Hematopoiesis from Multipotent Stem Cells	0	5.19498	1.29112
IL-22 Signaling	2.87823	2.59161	1.00124
Apelin Pancreas Signaling Pathway	3.819	0.870779	1.7635
Salvage Pathways of Pyrimidine Ribonucleotides	1.69644	0.579877	4.17156
Regulation of the Epithelial-Mesenchymal Transition Pathway	2.01705	1.62952	2.77836
Osteoarthritis Pathway	1.00634	2.18729	3.22282
Growth Hormone Signaling	3.26042	0.698617	2.4291
TGF-Î² Signaling	0.711051	1.4364	4.19305
ERB2-ERBB3 Signaling	2.02659	1.75037	2.53767
Human Embryonic Stem Cell Pluripotency	1.98145	1.59558	2.72079
Non-Small Cell Lung Cancer Signaling	1.72202	1.45305	3.11206
CLEAR Signaling Pathway	2.41632	0.22644	3.59016
Myelination Signaling Pathway	0.777014	0.562738	4.86875
Glioblastoma Multiforme Signaling	2.17276	0.997259	3.03104
Synaptic Long Term Potentiation	0	0.468301	5.73217
UVB-Induced MAPK Signaling	3.66001	0.821473	1.66323
SPINK1 General Cancer Pathway	1.9768	1.70159	2.46414
NAD Signaling Pathway	1.3436	3.94545	0.850483
CCR3 Signaling in Eosinophils	1.4373	1.17817	3.5125
Thyroid Cancer Signaling	3.12491	0.657433	2.29901
Role of JAK1 JAK2 and TYK2 in Interferon Signaling	1.24551	1.10534	3.70947
Semaphorin Neuronal Repulsive Signaling Pathway	2.33022	0.424057	3.2879
Aldosterone Signaling in Epithelial Cells	1.24298	1.77189	3.01972
Thrombin Signaling	1.8501	0.803823	3.33186
T Helper Cell Differentiation	1.04969	3.16341	1.76249
Mouse Embryonic Stem Cell Pluripotency	1.63993	1.37344	2.94815
Amyotrophic Lateral Sclerosis Signaling	2.64444	3.31034	0
Oxytocin Signaling Pathway	1.59332	0.654672	3.61806
Regulation of eIF4 and p70S6K Signaling	1.20825	1.71999	2.93176
Sphingosine-1-phosphate Signaling	2.60263	0.502119	2.71924
Protein Ubiquitination Pathway	0	0.238153	5.49964
GP6 Signaling Pathway	2.53295	0.481921	2.62961
Oxytocin In Brain Signaling Pathway	1.99318	0.888884	2.73975
ILK Signaling	4.05622	0.32831	1.23641
Î±-Adrenergic Signaling	0	0.536889	5.07533
Th17 Activation Pathway	0.527821	3.86584	1.21453
mTOR Signaling	2.87379	0.841472	1.84608
Role of PI3K/AKT Signaling in the Pathogenesis of Influenza	3.35355	0.72708	1.4714
Mitochondrial Dysfunction	2.12562	1.02531	2.38949
Apelin Cardiomyocyte Signaling Pathway	2.84122	0.572295	2.0288
Role of NANOG in Mammalian Embryonic Stem Cell Pluripotency	1.49879	2.15492	1.76661
FAT10 Cancer Signaling Pathway	3.71077	0	1.6952
IL-15 Production	0.615868	0	4.7748
Estrogen Receptor Signaling	0.630703	2.03371	2.67251
Insulin Secretion Signaling Pathway	2.48857	0.677832	2.16332
Oncostatin M Signaling	0	0.898093	4.43097
Circadian Rhythm Signaling	0.34245	0.243263	4.63123
Angiopoietin Signaling	3.17395	0.672305	1.36011
Insulin Receptor Signaling	2.4139	1.14512	1.62886
Sperm Motility	0.355857	0	4.76174
Endoplasmic Reticulum Stress Pathway	1.33589	2.70765	1.05645
Sumoylation Pathway	4.07025	0.557651	0.439646
IL-4 Signaling	3.53295	0.566721	0.964982
DNA damage-induced 14-3-3Ïƒ Signaling	2.31791	0.870779	1.7635
Xenobiotic Metabolism AHR Signaling Pathway	1.78529	2.58531	0.498908
Virus Entry via Endocytic Pathways	1.53836	0.508152	2.74592
Sirtuin Signaling Pathway	0.852285	1.18995	2.74002
Gap Junction Signaling	1.13619	0.892428	2.74932
Nitric Oxide Signaling in the Cardiovascular System	1.52493	1.26237	1.80428
CD28 Signaling in T Helper Cells	1.5424	0.314744	2.71197
PKCÎ¸ Signaling in T Lymphocytes	1.43837	0.593311	2.50837
VDR/RXR Activation	0	3.97204	0.538352
Immunogenic Cell Death Signaling Pathway	0.736296	2.54354	1.22926
RAR Activation	2.93504	0.322175	1.21592
Coagulation System	1.12068	0	3.32092
CREB Signaling in Neurons	1.32624	0.24335	2.86469
EIF2 Signaling	1.03799	2.25285	1.11608
Ribonucleotide Reductase Signaling Pathway	3.23781	0.382099	0.76951
Polyamine Regulation in Colon Cancer	0.905213	0.771207	2.65775
T Cell Exhaustion Signaling Pathway	0.870891	0.989066	2.46631
Protein Kinase A Signaling	1.18771	0.431438	2.66063
MIF Regulation of Innate Immunity	2.35571	0	1.80011
Inhibition of ARE-Mediated mRNA Degradation Pathway	2.23749	0.398089	1.46698
Actin Cytoskeleton Signaling	0.982147	0.749131	2.3597
Regulation of IL-2 Expression in Activated and Anergic T Lymphocytes	1.0689	0	3.02056
OX40 Signaling Pathway	1.65149	1.19861	1.23307
Graft-versus-Host Disease Signaling	0.576945	2.55836	0.881975
Synaptic Long Term Depression	0	0.33302	3.62795
CDK5 Signaling	0.641399	0.517433	2.78692
Leptin Signaling in Obesity	1.89662	0.672305	1.36011
Hypoxia Signaling in the Cardiovascular System	1.89662	0.672305	1.36011
Antiproliferative Role of Somatostatin Receptor 2	1.88581	0.667276	1.34989
eNOS Signaling	1.31828	1.06448	1.50841
ERK5 Signaling	0.813856	0.682591	2.37851
Hereditary Breast Cancer Signaling	2.39666	1.13447	0.333756
Ovarian Cancer Signaling	1.3084	1.05509	1.49439
ATM Signaling	2.82867	0.56857	0.44986
Estrogen-Dependent Breast Cancer Signaling	1.84402	0.647868	1.31046
Axonal Guidance Signaling	0.973545	0.66887	2.15593
PI3K Signaling in B Lymphocytes	0.832523	0.548002	2.3584
Role of p14/p19ARF in Tumor Suppression	2.68439	1.04585	0
MicroRNA Biogenesis Signaling Pathway	2.06647	0.932912	0.706299
Corticotropin Releasing Hormone Signaling	0	0.419551	3.26174
IL-15 Signaling	1.51348	1.07477	1.08822
ICOS-ICOSL Signaling in T Helper Cells	1.56936	0.324031	1.62336
Ephrin Receptor Signaling	0.436163	0.326761	2.71139
SAPK/JNK Signaling	1.5831	0.680571	1.16089
Neuropathic Pain Signaling In Dorsal Horn Neurons	1.66363	0.564888	1.14179
Bladder Cancer Signaling	0	0.514307	2.77312
Primary Immunodeficiency Signaling	0.905213	0.771207	1.56106
p70S6K Signaling	0.848243	0.960338	1.37679
Phagosome Maturation	1.3084	1.05509	0.819227
Ephrin A Signaling	2.29964	0.862096	0
BEX2 Signaling Pathway	1.83392	0	1.30094
G Beta Gamma Signaling	0	0.476396	2.60502
Superoxide Radicals Degradation	0	1.60522	1.46348
Neuroprotective Role of THOP1 in Alzheimer's Disease	0	1.25599	1.79473
Ferroptosis Signaling Pathway	0	0.468301	2.56894
Communication between Innate and Adaptive Immune Cells	0	2.60004	0.413821
Relaxin Signaling	2.29063	0.412929	0.306679
BAG2 Signaling Pathway	0.76347	0	2.22486
Cell Cycle: G2/M DNA Damage Checkpoint Regulation	2.2472	0	0.706309
Breast Cancer Regulation by Stathmin1	1.35481	0.252456	1.33816
HOTAIR Regulatory Pathway	2.23011	0.396035	0.291518
Factors Promoting Cardiogenesis in Vertebrates	0.534776	0	2.3399
Actin Nucleation by ARP-WASP Complex	0.723448	0	2.10297
BER (Base Excision Repair) Pathway	1.02555	0	1.80011
Role of JAK2 in Hormone-like Cytokine Signaling	2.0661	0.751626	0
Hematopoiesis from Pluripotent Stem Cells	0	2.56318	0.235621
PFKFB4 Signaling Pathway	0.98965	0	1.72858
Guanosine Nucleotides Degradation III	0	1.39771	1.25729
Urate Biosynthesis/Inosine 5'-phosphate Degradation	0	1.36619	1.22604
FAT10 Signaling Pathway	0.926468	0	1.60314
Adenosine Nucleotides Degradation II	0	1.30954	1.16991
cAMP-mediated signaling	0	0.771474	1.69945
TR/RXR Activation	1.81409	0.634011	0
Agrin Interactions at Neuromuscular Junction	0.841902	0	1.43614
Apelin Adipocyte Signaling Pathway	1.73957	0	0.47905
Role of NFAT in Regulation of the Immune Response	0.383287	0	1.81837
Adipogenesis pathway	1.40843	0.450257	0.340483
Regulation of Cellular Mechanics by Calpain Protease	0	0	2.14209
Caveolar-mediated Endocytosis Signaling	0	0.677409	1.37048
AMPK Signaling	1.76632	0.272277	0
Phospholipase C Signaling	0	0	2.00993
NUR77 Signaling in T Lymphocytes	0	0.318422	1.6015
Heme Degradation	0	0	1.76076
nNOS Signaling in Neurons	0	0	1.74584
Pathogenesis of Multiple Sclerosis	1.69815	0	0
Lactose Degradation III	0	0	1.66479
Tetrapyrrole Biosynthesis II	0	0	1.66479
CDC42 Signaling	0	0.265686	1.392
Tryptophan Degradation to 2-amino-3-carboxymuconate Semialdehyde	0	0	1.58654
Glycerol Degradation I	0	0	1.58654
Acetyl-CoA Biosynthesis I (Pyruvate Dehydrogenase Complex)	0	0	1.52053
DNA Double-Strand Break Repair by Non-Homologous End Joining	1.50865	0	0
DNA Double-Strand Break Repair by Homologous Recombination	1.50865	0	0
WNT/Ca+ pathway	0	0	1.4714
Parkinson's Signaling	1.45161	0	0
Phospholipases	0	0	1.43614
Androgen Signaling	0	0	1.4209
Heme Biosynthesis II	0	0	1.41326
Dopamine-DARPP32 Feedback in cAMP Signaling	0	0	1.31802
DNA Methylation and Transcriptional Repression Signaling	0	1.31567	0
