# Supplementary material for: Mutations in SARS-CoV-2 variant nsp6 enhance type-I interferon antagonism
Source: Emerg Microbes Infect. 2023 May 14;12(1):2209208. doi: 10.1080/22221751.2023.2209208 (PMC10184609; doi:10.1080/22221751.2023.2209208)
Supplement: Supplemental Material [file TEMI_A_2209208_SM3259.zip › SupplementaryData_nsp6_Mus_HAE_d2d4_Upstream_Regulators.xlsx]

## Sheet: nsp6 Mus HAE d2d4 zscore Upstr
Upstream Regulators	Day.2	Day.4	Human
STAT3	-1.793	1.507	3.67
TLR4	-2.433	1.329	2.822
IL1B	-1.286	1.731	3.457
TLR7	-1.982	2.071	2.363
NFkB (complex)	-1.606	2.338	2.424
CEBPB	-1.019	2.224	2.764
TERT	-1	2.538	2.449
TNF	-1.115	1.143	3.714
RELA	-1.036	1.64	3.216
IRGM	1.342	-1.698	-2.72
STAT1	-1.157	2.258	2.267
RIPK2	-1.059	1.912	2.59
IL17A	-1.687	1.204	2.644
IL18	-2.412	0.861	2.069
CSF2	-2.194	1.024	2.121
P38 MAPK	-1.767	1.554	1.885
KLF6	-2.228	-0.46	2.397
IKBKB	-0.744	1.726	2.585
TLR9	-2.552	0.42	2.069
RIGI	-1.938	1.424	1.671
TRAF3IP2	-1.459	1.411	2.126
MAPK14	N/A	2.202	2.716
JAG2	1.982	-1.172	-1.664
CTNNB1	-1.724	1.35	1.706
RNASEH2B	N/A	-3.208	-1.508
IL1A	N/A	1.19	3.524
TFEB	-1.698	N/A	2.985
MYD88	-1.771	-0.36	2.512
MAVS	-1.732	1.463	1.4
IL15	-1.983	0.892	1.711
BCL6	1.4	-1.474	-1.667
TICAM1	-2.404	0	2.096
STING1	-1.46	0.433	2.555
IFNG	-0.914	0.891	2.634
NR3C1	1.672	0	-2.738
ERK	-1.452	-1.118	1.813
IL-1R	-1.964	-0.422	1.988
YAP1	-1.982	1.941	-0.378
BTK	-1.067	1.276	1.944
Interferon alpha	-1.268	2.167	0.845
CD28	-1.107	0.657	2.433
RXRA	N/A	-1.342	-2.813
TCR	-1.78	1.027	1.343
IL6	-1.038	2.277	0.788
NFE2L2	1.16	1.161	1.744
PI3K (complex)	0.038	2.355	1.666
PRL	0.412	2.361	1.267
ERBB2	-1.937	0.322	1.744
RXRB	N/A	-2	-2
CISH	2	N/A	-2
MAP3K8	-1.96	-0.368	1.671
TNFRSF1A	N/A	2.392	1.603
VCAN	N/A	-1.982	-1.993
BECN1	N/A	-1.982	-1.982
SCD	N/A	-1.951	-2
PIK3R1	-0.968	1	1.982
CD40LG	-1.677	0.711	1.539
BHLHE40	-0.905	0	3
FOXO1	N/A	2.425	1.477
REL	-0.341	1.386	2.174
IL32	-1.932	N/A	1.955
PPIF	-2.236	0	1.633
IRF1	N/A	-1.966	-1.853
IL7	-1.293	1.067	1.408
EIF2AK2	0.218	1.109	2.433
PTGS2	-1.909	-1	0.842
CAMP	N/A	1.556	2.182
CD3	-1.617	-0.272	1.844
STAT5B	-2.333	-1.066	0.333
IL13	-2.276	-0.104	-1.336
PRKCD	-1.067	0.412	2.236
MALT1	N/A	-1.067	2.646
GLI1	-0.302	-1.109	-2.236
TRAF3	2.087	N/A	-1.52
Tlr	-1.941	N/A	1.664
PPARGC1A	1.406	-0.491	1.671
EGR1	-1.729	N/A	1.831
POU5F1	1	2.234	0.314
Fcer1	N/A	1.156	2.382
TLR3	-1.6	0.122	1.777
CD36	-1.342	0	2.121
TNFSF12	-1.981	N/A	1.455
NFATC2	-1.915	0.788	0.728
IL1RL2	N/A	1.207	2.2
TRAF6	-2.17	0	1.231
ID3	-1.342	2	N/A
EIF4E	-1.967	1.36	N/A
TBK1	-1.103	0.254	1.951
EZH2	0.094	-1.067	2.137
Akt	-0.065	1.241	1.98
RNF31	1.342	-1.667	-0.239
TGM2	-1	1.342	0.895
TLR2	-1.236	0.007	1.989
NFKBIZ	N/A	0.849	2.382
ZFP36	N/A	1.225	-1.982
OGA	-1.342	0.853	-1
MAPK9	N/A	-1.195	-1.982
NFKB2	-0.765	0.406	1.976
CG	0.728	0.804	1.567
RRAS2	N/A	0.447	2.646
IL1RN	N/A	-0.655	-2.433
CHUK	-0.737	0.761	1.589
NONO	N/A	1.067	1.982
STAG2	N/A	-1.997	-1.044
CLEC7A	N/A	1	2
EIF4B	1	N/A	-2
CCL5	-1.037	N/A	1.959
MIF	-1.47	-0.113	1.365
JUN	-0.128	-0.457	2.359
IL33	-1.038	0.554	1.338
NOTCH1	-1.85	-0.651	-0.391
ZBTB10	N/A	1	1.89
Ige	N/A	0.896	1.98
MTOR	-0.374	1.539	0.954
IRF4	0.682	0.895	-1.27
TREX1	N/A	-1.915	-0.907
SIRT1	0.77	-0.822	-1.219
IL10	0.938	-1.289	-0.583
ESR2	N/A	-1.667	-1.134
TGFBR2	-0.447	-0.707	-1.633
FOXO3	-0.9	0.913	0.962
IFNA2	N/A	1.461	1.313
GFI1	1.56	-1.195	0
HMOX1	0.88	N/A	-1.847
IGF1R	N/A	1.516	-1.204
PPARD	0.468	0.816	1.414
STAT6	0.256	1.024	1.414
VEGFA	0.751	N/A	1.941
IL1RAP	N/A	0.447	2.236
EGFR	0.49	0.199	1.961
MAPK1	N/A	-0.853	-1.765
C3	N/A	0.849	1.741
HBB	N/A	-0.956	-1.633
TNFSF15	N/A	1.086	1.498
ZBTB16	0.114	1.066	1.387
Ccl2	N/A	0.594	1.954
IL21	1.805	0.739	0
SERPINB7	0.152	N/A	-2.376
BTG2	N/A	1.053	-1.464
CITED2	N/A	N/A	-2.513
HIF1A	-1.147	-0.139	1.187
S100A8	-1.427	0.522	0.522
CHD1	N/A	0	2.449
Collagen type II	N/A	N/A	2.449
IMMT	N/A	N/A	-2.449
ITGB2	N/A	-0.447	-2
Irgm1	N/A	-2.433	N/A
GNA13	N/A	N/A	2.433
GATA2	N/A	N/A	2.433
IL36A	N/A	N/A	2.425
TP73	0.75	N/A	-1.673
NPM1	-0.152	0.378	1.89
NR4A2	N/A	-1.98	-0.436
IL27RA	N/A	-1.569	-0.845
STAT5A	-1.715	-0.251	0.447
CASP8	N/A	-1.342	-1.067
SELPLG	1.067	N/A	1.342
EGR2	1	1.4	N/A
ETV6-RUNX1	N/A	-1.038	-1.348
IFNL1	N/A	N/A	2.381
PRDM1	0.447	N/A	-1.914
ID2	-0.64	1.664	N/A
NFAT5	-1.4	N/A	0.896
ADAM17	-1.067	N/A	1.206
TNFSF14	N/A	0.182	2.086
ACKR2	N/A	-2.236	N/A
INSIG1	N/A	N/A	-2.236
CUX1	N/A	N/A	2.236
LTB4R	N/A	N/A	2.236
WBP2	N/A	N/A	-2.236
Ifnar	N/A	2.177	0.053
FOXO4	N/A	2.219	N/A
BSG	N/A	N/A	2.219
ATF4	N/A	N/A	2.219
CASP4	N/A	N/A	2.216
NOD2	N/A	N/A	2.216
IL1RL1	N/A	N/A	2.214
JUNB	N/A	N/A	2.213
TNIP1	N/A	N/A	-2.207
OSM	N/A	N/A	2.2
YBX1	N/A	0	2.2
MAPKAPK2	N/A	0.218	1.976
PPRC1	N/A	N/A	2.191
NGF	-2.178	N/A	N/A
IL23	N/A	2.156	N/A
IL27	-1.296	-0.373	0.478
LGALS3	-0.9	-1.231	N/A
PSMB11	N/A	N/A	-2.121
OSCAR	N/A	N/A	2.121
IL2	-0.783	1.059	0.271
NFKB1	-0.04	-0.312	1.755
FPR2	N/A	1.951	-0.152
CD40	-0.535	-1.054	0.514
IKZF1	-0.116	0.346	-1.633
Tcf7	1.4	-0.447	0.243
CD200R1	N/A	-1.432	-0.651
PTGER4	N/A	-1.342	-0.728
SRC	N/A	1.067	0.966
TNFAIP3	0.685	-1.342	N/A
STK11	N/A	N/A	-2.02
AHR	N/A	-0.426	1.59
SMARCA4	N/A	-0.342	-1.664
KRT17	-1	N/A	1
FBXO32	N/A	N/A	-2
ECSIT	N/A	N/A	2
PADI2	N/A	N/A	2
ETV5	2	N/A	N/A
BPIFB1	N/A	N/A	-2
SAFB	N/A	N/A	-2
FLT3LG	-2	N/A	N/A
ADRB	N/A	N/A	-2
FCER1G	N/A	N/A	2
TANK	N/A	N/A	2
TRIM3	N/A	N/A	-2
DOCK8	N/A	2	N/A
RC3H1	N/A	N/A	-2
LGALS8	N/A	N/A	2
IKBKE	N/A	N/A	2
PRKD	N/A	N/A	1.999
MVP	N/A	N/A	1.999
TIRAP	N/A	N/A	1.997
TLR5	N/A	N/A	1.99
IRF3	N/A	1.335	0.651
F2RL1	N/A	-0.064	1.922
MET	N/A	N/A	1.982
PLCE1	N/A	N/A	1.982
GPX1	1.982	N/A	N/A
BCL11B	N/A	N/A	1.982
BIRC5	N/A	1.982	N/A
FCGR2A	N/A	N/A	1.982
TNFRSF4	N/A	1.98	N/A
CREB1	N/A	1.98	N/A
FOXL2	N/A	N/A	1.98
Alpha catenin	N/A	N/A	-1.98
HOXA5	N/A	N/A	-1.98
MIR31HG	N/A	N/A	1.98
Ap1	N/A	N/A	1.98
ADORA2B	N/A	N/A	1.98
IL36G	N/A	N/A	1.976
SLC7A2	N/A	N/A	-1.969
ATF2	N/A	N/A	1.961
CCR2	-0.155	1.238	-0.568
Ttc39aos1	N/A	-1.96	N/A
PRKAA1	1.954	N/A	N/A
IL1R2	N/A	N/A	-1.951
BACH2	N/A	0	-1.946
TSC2	N/A	N/A	-1.944
KLF11	N/A	-0.555	-1.387
IFIH1	-1.94	N/A	N/A
IGF1	-0.686	N/A	1.25
PRNP	1.934	N/A	N/A
IL22	-0.343	-0.751	0.838
CBL	N/A	N/A	-1.925
ITK	N/A	0.45	1.474
SLC15A4	N/A	N/A	1.912
RARA	N/A	-1.91	N/A
IL17F	N/A	N/A	1.89
LDB1	-1.134	-0.447	0.302
HGF	N/A	0.844	1.016
TP63	0.058	-1.387	0.396
PI3K (family)	N/A	N/A	1.835
DUSP1	N/A	N/A	-1.831
PRKD1	N/A	N/A	1.827
ADIPOQ	N/A	-0.749	-1.067
TRIM24	N/A	-0.816	-1
STAT5a/b	N/A	1.814	N/A
PPARG	N/A	1.226	-0.568
TREM1	-1.335	0.389	0.069
IL17RA	N/A	0.374	1.418
ZFTA-RELA	-1.342	N/A	0.447
NOS2	-1.122	N/A	-0.642
CASP1	N/A	N/A	1.732
C5AR1	N/A	1	0.728
IL4	-0.041	0.716	0.963
RET	N/A	1.067	0.651
TGFB1	-0.065	0.144	1.506
LCN2	0.04	N/A	1.673
SLC9A3R1	N/A	N/A	1.673
NUPR1	N/A	N/A	1.673
LDL	-1.671	N/A	N/A
RIPK1	N/A	N/A	1.671
Map3k7	-1.667	N/A	N/A
CEBPA	N/A	N/A	1.664
mir-21	-0.896	-0.059	-0.707
TP53	-0.575	0.982	-0.09
SAMSN1	N/A	1.633	N/A
WLS	N/A	-1.633	N/A
PTEN	0.579	0.49	0.558
IKBKG	0	-0.137	1.432
MMP9	N/A	0.555	1
IFNGR1	-0.659	0.277	0.6
Nr1h	N/A	1.103	-0.424
26s Proteasome	N/A	N/A	-1.525
DRD2	-1.067	0	-0.447
SNCA	0.277	-0.152	1.067
CD44	-1.415	N/A	-0.068
TSLP	N/A	0.862	0.621
CLDN7	N/A	N/A	-1.477
estrogen receptor	N/A	N/A	-1.463
LYN	N/A	-1.461	N/A
PRKAA2	1.461	N/A	N/A
APOE	N/A	N/A	-1.448
CPT1B	0.447	N/A	1
INHBA	-1.432	N/A	N/A
NR4A1	N/A	-1.131	-0.283
ILF3	N/A	N/A	1.413
IL1R1	N/A	N/A	1.4
TAFAZZIN	N/A	-0.152	1.234
WNT5A	N/A	1.131	-0.222
Hdac	-0.896	-0.447	N/A
IL17C	N/A	1.342	N/A
TCF4	N/A	N/A	-1.342
DNMT3A	N/A	N/A	-1.342
Ciap	N/A	-1.342	N/A
PDCD1	N/A	-0.298	1.039
USP8	N/A	N/A	-1.294
ERK1/2	-0.655	-0.243	0.38
MYC	N/A	-0.468	-0.789
Jnk	-0.292	-0.471	-0.491
SPI1	N/A	0.182	-1.067
WT1	0	1.231	N/A
NLRX1	0.218	0	1
NAMPT	N/A	N/A	1.208
SIGIRR	N/A	N/A	-1.199
mir-155	N/A	-1.195	N/A
NFIL3	N/A	1.192	N/A
KITLG	N/A	0.151	1.007
ASPSCR1-TFE3	N/A	N/A	1.134
IRAK4	0.437	N/A	-0.696
TRAF2	N/A	-1.131	N/A
ELAVL1	N/A	N/A	1.131
Gm21596/Hmgb1	-1.131	N/A	N/A
GNAI2	N/A	N/A	-1.131
IL23A	N/A	1.121	N/A
S100A9	-1.119	N/A	N/A
SMARCB1	N/A	1.114	N/A
PARP1	-0.555	N/A	-0.555
PRKCE	N/A	1.103	N/A
PTGER2	N/A	N/A	-1.103
FADD	N/A	1.103	N/A
PEBP1	N/A	-0.624	0.472
RNF187	N/A	-1.091	N/A
APP	N/A	N/A	1.076
PDGF BB	N/A	1.072	N/A
FAS	N/A	N/A	1.068
FOXP3	N/A	N/A	1.067
CX3CR1	N/A	N/A	1.067
GPR132	N/A	-1.067	N/A
IRF2	N/A	-1.067	N/A
PLG	N/A	-1.067	N/A
ADAM12	N/A	1.067	N/A
RORA	N/A	1.067	N/A
BTNL2	N/A	N/A	1.067
CCR5	N/A	-0.927	0.132
HSF1	0.05	1	N/A
STAT4	N/A	N/A	1.039
PF4	N/A	0.391	0.647
SOCS1	0.283	N/A	-0.749
MAP3K14	-0.686	0.342	N/A
CDKN2A	N/A	1.016	N/A
PGR	N/A	0.555	0.447
Growth hormone	-1	N/A	N/A
Brd4	N/A	N/A	-1
RPSA	N/A	N/A	-1
KRAS	N/A	N/A	1
IL12 (family)	N/A	-1	N/A
MRGPRX3	-1	N/A	N/A
TRAPPC1	N/A	-1	N/A
NEIL2	N/A	-1	N/A
IL5	N/A	-1	0
CDK19	N/A	N/A	1
ARID1A	N/A	N/A	-1
Aldose Reductase	N/A	1	N/A
ABCG1	N/A	-1	N/A
mir-223	N/A	1	N/A
RNF138	N/A	1	N/A
SOCS6	N/A	N/A	1
IRF5	N/A	1	N/A
TRAIP	N/A	-1	N/A
ACE	N/A	-1	N/A
PIK3CG	N/A	N/A	-1
SENP3	N/A	1	N/A
PTPN1	-1	N/A	N/A
SASH1	N/A	1	N/A
Cdc42	N/A	N/A	1
GATA3	N/A	0.996	N/A
WNT3A	N/A	-0.991	N/A
GSK3B	N/A	-0.333	0.64
SHC1	N/A	-0.97	N/A
ICOS	N/A	0.914	N/A
SATB1	N/A	0.435	0.479
BCR (complex)	N/A	-0.848	0.056
TBX21	N/A	-0.896	N/A
FOS	N/A	N/A	0.855
AR	N/A	-0.54	0.314
TGFA	N/A	N/A	0.849
ADORA2A	0.293	N/A	-0.555
IFNAR1	N/A	0.842	N/A
IFNB1	0.087	0.14	-0.61
SMAD3	N/A	-0.342	0.492
TRPV4	N/A	N/A	0.832
RELB	N/A	0.832	N/A
HAVCR1	N/A	N/A	-0.816
FLCN	N/A	N/A	-0.816
BRD4	N/A	N/A	0.816
CDKN1A	0	N/A	-0.816
KLF2	N/A	N/A	-0.811
BCL3	N/A	0.505	-0.279
IL4R	N/A	0.762	N/A
KAT5	N/A	-0.762	N/A
BATF	N/A	-0.762	N/A
PPP2CA	N/A	-0.594	-0.152
ETS1	N/A	0.73	N/A
EPAS1	N/A	N/A	0.714
CSF1	-0.587	-0.068	N/A
IgG	N/A	0.625	N/A
LEP	N/A	0.61	N/A
NLRP3	-0.277	N/A	0.31
TCF3	N/A	0	0.577
RB1	N/A	-0.577	N/A
EPO	-0.562	N/A	N/A
NFATC1	N/A	-0.555	N/A
MAPK8	N/A	-0.555	N/A
RAC1	N/A	N/A	-0.526
THRB	0.52	0	N/A
AGER	-0.503	N/A	N/A
PARK7	N/A	0.469	N/A
C5	N/A	-0.301	-0.153
SMARCA5	-0.447	0	N/A
HMG20A	N/A	0.447	N/A
EBI3	N/A	N/A	0.447
HSP90B1	N/A	0.447	N/A
CD38	N/A	N/A	-0.447
TGFBR1	0.447	N/A	N/A
RICTOR	0.44	N/A	N/A
KLF13	N/A	0.434	N/A
LRP6	N/A	N/A	0.404
BMP2	N/A	0.391	N/A
EGR3	0.378	N/A	N/A
IL10RA	N/A	N/A	0.378
ESR1	N/A	0	-0.322
C6	N/A	N/A	0.283
Tgf beta	N/A	0.277	N/A
IL12B	N/A	-0.068	0.2
UBR5	N/A	0.254	N/A
USP38	N/A	N/A	-0.254
KL	N/A	0.246	N/A
IFN Beta	N/A	0.243	N/A
IRAK3	-0.218	N/A	N/A
SOX11	N/A	N/A	0.218
RBPJ	N/A	0.2	N/A
SOX2	N/A	-0.152	N/A
HDAC1	N/A	-0.152	N/A
SYVN1	0.152	N/A	N/A
SERPINE2	N/A	0.152	N/A
NPC1	N/A	N/A	-0.152
VDR	N/A	0.064	N/A
LEF1	-0.046	N/A	N/A
IL12 (complex)	N/A	N/A	-0.045
BCL2L1	-0.04	N/A	N/A
CXCL8	N/A	N/A	0.005
GABPA	N/A	N/A	N/A
PPM1L	N/A	N/A	N/A
NFATC4	N/A	N/A	N/A
TFAP2A	N/A	N/A	N/A
FAM3B	N/A	N/A	N/A
PSEN1	N/A	N/A	N/A
CCL22	N/A	N/A	N/A
SIRPA	N/A	N/A	N/A
STAT2	N/A	N/A	N/A
RAN	N/A	N/A	N/A
ABCA7	N/A	N/A	N/A
ELK1	N/A	N/A	N/A
EIF3E	N/A	N/A	N/A
CXCL13	N/A	N/A	N/A
GSN	N/A	N/A	N/A
HPX	N/A	N/A	N/A
TNFSF13	N/A	N/A	N/A
PROC	N/A	N/A	N/A
PARP14	N/A	N/A	N/A
CANX	N/A	N/A	N/A
SRF	N/A	N/A	N/A
NDUFA4L2	N/A	N/A	N/A
RGMB	N/A	N/A	N/A
SORCS1	N/A	N/A	N/A
CYSLTR2	N/A	N/A	N/A
LTBP2	N/A	N/A	N/A
CHRNA1	N/A	N/A	N/A
SAMHD1	N/A	N/A	N/A
SNAPIN	N/A	N/A	N/A
mir-130	N/A	N/A	N/A
LTF	N/A	N/A	N/A
ULBP2	N/A	N/A	N/A
CD5	N/A	N/A	N/A
N4BP1	N/A	N/A	N/A
CCL3L3	N/A	N/A	N/A
TCF12	N/A	N/A	N/A
DUSP11	N/A	N/A	N/A
USP19	N/A	N/A	N/A
RNF216	N/A	N/A	N/A
ERN1	N/A	N/A	N/A
STMN2	N/A	N/A	N/A
PKNOX2	N/A	N/A	N/A
CALHM1	N/A	N/A	N/A
HINT1	N/A	N/A	N/A
BK Channel	N/A	N/A	N/A
ITGA3	N/A	N/A	N/A
SLC6A1	N/A	N/A	N/A
Cdkn1c	N/A	N/A	N/A
TXN	N/A	N/A	N/A
SERPINB4	N/A	N/A	N/A
NF1	N/A	N/A	N/A
CRNDE	N/A	N/A	N/A
PSIP1	N/A	N/A	N/A
CTSZ	N/A	N/A	N/A
SEMA3E	N/A	N/A	N/A
LTB4R2	N/A	N/A	N/A
Gzmb	N/A	N/A	N/A
DGKZ	N/A	N/A	N/A
Paxip1	N/A	N/A	N/A
RAG2	N/A	N/A	N/A
FOXA2	N/A	N/A	N/A
CD300LD	N/A	N/A	N/A
COPA	N/A	N/A	N/A
PDGFRA	N/A	N/A	N/A
Fibrinogen	N/A	N/A	N/A
SLC2A4	N/A	N/A	N/A
Gm4836 (includes others)	N/A	N/A	N/A
EIF2AK4	N/A	N/A	N/A
PPT1	N/A	N/A	N/A
Hsp27	N/A	N/A	N/A
TXNIP	N/A	N/A	N/A
ADH5	N/A	N/A	N/A
FGG	N/A	N/A	N/A
BAX	N/A	N/A	N/A
MTTP	N/A	N/A	N/A
GBP1	N/A	N/A	N/A
Cyp4a14	N/A	N/A	N/A
NPY	N/A	N/A	N/A
TNIP3	N/A	N/A	N/A
NEK10	N/A	N/A	N/A
NMRAL1	N/A	N/A	N/A
CCL1	N/A	N/A	N/A
PON1	N/A	N/A	N/A
USP4	N/A	N/A	N/A
KDR	N/A	N/A	N/A
SMARCD1	N/A	N/A	N/A
IFNL3	N/A	N/A	N/A
CST3	N/A	N/A	N/A
SDHB	N/A	N/A	N/A
IGHE	N/A	N/A	N/A
SETD7	N/A	N/A	N/A
GREM1	N/A	N/A	N/A
DDT	N/A	N/A	N/A
NSD2	N/A	N/A	N/A
POPDC2	N/A	N/A	N/A
CNOT7	N/A	N/A	N/A
KRT10	N/A	N/A	N/A
GNL3L	N/A	N/A	N/A
CCL3	N/A	N/A	N/A
CR1L	N/A	N/A	N/A
BNIP3L	N/A	N/A	N/A
LITAF	N/A	N/A	N/A
COP1	N/A	N/A	N/A
STK40	N/A	N/A	N/A
ABCB4	N/A	N/A	N/A
PSMB9	N/A	N/A	N/A
NGFR	N/A	N/A	N/A
AKAP8	N/A	N/A	N/A
RAD50	N/A	N/A	N/A
CIAPIN1	N/A	N/A	N/A
RNF40	N/A	N/A	N/A
GAS6	N/A	N/A	N/A
RNASEL	N/A	N/A	N/A
JUN/JUNB/JUND	N/A	N/A	N/A
ENTPD1	N/A	N/A	N/A
SBDS	N/A	N/A	N/A
NAT8	N/A	N/A	N/A
Rps15a-ps4	N/A	N/A	N/A
WAC	N/A	N/A	N/A
AZI2	N/A	N/A	N/A
FOXC1	N/A	N/A	N/A
KMT2A	N/A	N/A	N/A
BDNF	N/A	N/A	N/A
COL4A1	N/A	N/A	N/A
RTKN	N/A	N/A	N/A
MUC16	N/A	N/A	N/A
3830403N18Rik/Xlr	N/A	N/A	N/A
ETS1-AS1	N/A	N/A	N/A
USP18	N/A	N/A	N/A
CYBB	N/A	N/A	N/A
RPTOR	N/A	N/A	N/A
NCR2	N/A	N/A	N/A
PHF10	N/A	N/A	N/A
PELP1	N/A	N/A	N/A
TRADD	N/A	N/A	N/A
LILRA3	N/A	N/A	N/A
CD200	N/A	N/A	N/A
SYNJ1	N/A	N/A	N/A
SCARB2	N/A	N/A	N/A
DGKH	N/A	N/A	N/A
Ptgs2os2	N/A	N/A	N/A
PRKDC	N/A	N/A	N/A
IRF7	N/A	N/A	N/A
MLX	N/A	N/A	N/A
BIRC2	N/A	N/A	N/A
mGLUR Group I	N/A	N/A	N/A
ERCC6	N/A	N/A	N/A
Slpi/Slpil2	N/A	N/A	N/A
SP100	N/A	N/A	N/A
SIRT6	N/A	N/A	N/A
BIN1	N/A	N/A	N/A
GABBR1	N/A	N/A	N/A
SMURF2	N/A	N/A	N/A
NEDD4	N/A	N/A	N/A
KCND2	N/A	N/A	N/A
SHARPIN	N/A	N/A	N/A
PADI4	N/A	N/A	N/A
CD300C	N/A	N/A	N/A
MTHFR	N/A	N/A	N/A
USP22	N/A	N/A	N/A
ZFP36L1	N/A	N/A	N/A
TNFRSF8	N/A	N/A	N/A
DNAJA3	N/A	N/A	N/A
DDX19B	N/A	N/A	N/A
RNPS1	N/A	N/A	N/A
Klra7 (includes others)	N/A	N/A	N/A
SOD2	N/A	N/A	N/A
CREM	N/A	N/A	N/A
MIA	N/A	N/A	N/A
FHL2	N/A	N/A	N/A
EPHA4	N/A	N/A	N/A
GAB2	N/A	N/A	N/A
CLEC6A	N/A	N/A	N/A
PTPRC	N/A	N/A	N/A
FAS-AS1	N/A	N/A	N/A
BCKDK	N/A	N/A	N/A
CFLAR	N/A	N/A	N/A
GCA	N/A	N/A	N/A
ECE	N/A	N/A	N/A
ZDHHC7	N/A	N/A	N/A
BCL2A1	N/A	N/A	N/A
FCGR3A/FCGR3B	N/A	N/A	N/A
cyclooxygenase	N/A	N/A	N/A
TRB	N/A	N/A	N/A
PRELID1	N/A	N/A	N/A
MERTK	N/A	N/A	N/A
IKKA/B	N/A	N/A	N/A
EP300	N/A	N/A	N/A
CD83	N/A	N/A	N/A
mir-1270	N/A	N/A	N/A
CRP	N/A	N/A	N/A
TGIF1	N/A	N/A	N/A
RELN	N/A	N/A	N/A
PKP2	N/A	N/A	N/A
APH1A	N/A	N/A	N/A
RBM5	N/A	N/A	N/A
Mt2	N/A	N/A	N/A
P2RY2	N/A	N/A	N/A
RNA polymerase II	N/A	N/A	N/A
CD7	N/A	N/A	N/A
KLRB1	N/A	N/A	N/A
PTPN6	N/A	N/A	N/A
PLA2G2E	N/A	N/A	N/A
UBASH3A	N/A	N/A	N/A
ATG7	N/A	N/A	0
P2RY6	N/A	N/A	N/A
BPIFA1	N/A	N/A	N/A
NCF2	N/A	N/A	N/A
IFNAR2	N/A	N/A	N/A
RNF215	N/A	N/A	N/A
XRN2	N/A	N/A	N/A
MS4A1	N/A	N/A	N/A
IL22RA2	N/A	N/A	N/A
APOA1	N/A	N/A	N/A
CTCF	N/A	N/A	N/A
IgG2b	N/A	N/A	N/A
TNFSF11	N/A	N/A	N/A
NRTN	N/A	N/A	N/A
RNF34	N/A	N/A	N/A
COL2A1	N/A	N/A	N/A
SFTPA1	N/A	N/A	N/A
TRIM28	N/A	N/A	N/A
TP73-AS1	N/A	N/A	N/A
BCR-ABL1	N/A	N/A	N/A
XIAP	N/A	N/A	N/A
TCIRG1	N/A	N/A	N/A
AL162253.2	N/A	N/A	N/A
CCDC88A	N/A	N/A	N/A
GNAI1	N/A	N/A	N/A
Tlr13	N/A	N/A	N/A
CYP	N/A	N/A	N/A
PTGER3	N/A	N/A	N/A
LDLR	N/A	N/A	N/A
IgG1	N/A	N/A	N/A
FASLG	N/A	N/A	N/A
KLF4	N/A	N/A	N/A
SIN3A	N/A	N/A	N/A
CELF1	N/A	N/A	N/A
CD33	N/A	N/A	N/A
HIPK2	N/A	N/A	N/A
PLAA	N/A	N/A	N/A
SAV1	N/A	N/A	N/A
LILRA4	N/A	N/A	N/A
HSPD1	N/A	N/A	N/A
Prl3d1 (includes others)	N/A	N/A	N/A
ATP6V0D2	N/A	N/A	N/A
BTLA	N/A	N/A	N/A
Calcineurin protein(s)	N/A	N/A	N/A
THRAP3	N/A	N/A	N/A
VSIR	N/A	N/A	N/A
NAA30	N/A	N/A	N/A
CTSA	N/A	N/A	N/A
GNAQ	N/A	N/A	N/A
IQGAP1	N/A	N/A	N/A
GADD45A	N/A	N/A	N/A
CLEC4E	N/A	N/A	N/A
ADCYAP1	N/A	N/A	N/A
FAM177A1	N/A	N/A	N/A
SGPP1	N/A	N/A	N/A
BMX	N/A	N/A	N/A
KLK5	N/A	N/A	N/A
AREG	N/A	N/A	N/A
GPRC5A	N/A	N/A	N/A
APBA3	N/A	N/A	N/A
GPER1	N/A	N/A	N/A
Ear2 (includes others)	N/A	N/A	N/A
NLRC5	N/A	N/A	N/A
BMI1	N/A	N/A	N/A
CARD9	N/A	N/A	N/A
MAP1LC3	N/A	N/A	N/A
CLIC4	N/A	N/A	N/A
RPS6KA5	N/A	N/A	N/A
TRPA1	N/A	N/A	N/A
IFNL4	N/A	N/A	N/A
ZC3H12A	N/A	N/A	N/A
MAS1	N/A	N/A	N/A
SYK/ZAP	N/A	N/A	N/A
PLIN1	N/A	N/A	N/A
APOA4	N/A	N/A	N/A
RPAP3	N/A	N/A	N/A
TFAP2C	N/A	N/A	N/A
RYR2	N/A	N/A	N/A
SCAVENGER receptor CLASS A	N/A	N/A	N/A
IgG2a	N/A	N/A	N/A
CCL2	N/A	N/A	0
GPD1	N/A	N/A	N/A
PLEK2	N/A	N/A	N/A
C1QTNF12	N/A	N/A	N/A
Ifn gamma	N/A	N/A	N/A
Trim30a/Trim30d	N/A	N/A	N/A
ACO1	N/A	N/A	N/A
HPSE	N/A	N/A	N/A
C5	N/A	N/A	N/A
THRIL	N/A	N/A	N/A
LIPE	N/A	N/A	N/A
DNASE2	N/A	N/A	N/A
S100A6	N/A	N/A	N/A
MAP3K2	N/A	N/A	N/A
RPL22	N/A	N/A	N/A
IPO9	N/A	N/A	N/A
PIM2	N/A	N/A	N/A
MAPK13	N/A	N/A	N/A
Csl	N/A	N/A	N/A
G6PD	N/A	N/A	N/A
MMP13	N/A	N/A	N/A
THY1	N/A	N/A	N/A
DOK1	N/A	N/A	N/A
REN	N/A	N/A	N/A
CPB1	N/A	N/A	N/A
EFNA1	N/A	N/A	N/A
NACC1	N/A	N/A	N/A
TWIST1	N/A	N/A	N/A
Rsk	N/A	N/A	N/A
SAR1B	N/A	N/A	N/A
SWAP70	N/A	N/A	N/A
SPHK1	N/A	N/A	N/A
IL18BP	N/A	N/A	N/A
P2RX7	N/A	N/A	N/A
HRG	N/A	N/A	N/A
PGLYRP2	N/A	N/A	N/A
APLN	N/A	N/A	N/A
ATF3	N/A	N/A	N/A
Cdk	N/A	N/A	N/A
IL1F10	N/A	0	N/A
LRBA	N/A	N/A	N/A
BST2	N/A	N/A	N/A
GSK3A	N/A	N/A	N/A
MACROH2A1	N/A	N/A	N/A
SPON2	N/A	N/A	N/A
CSF	N/A	N/A	N/A
TNPO2	N/A	N/A	N/A
CYGB	N/A	N/A	N/A
PTPN12	N/A	N/A	N/A
USP9X	N/A	N/A	N/A
PTPRE	N/A	N/A	N/A
NEU2	N/A	N/A	N/A
CTF1	N/A	N/A	N/A
mir-154	N/A	N/A	N/A
VTCN1	N/A	N/A	N/A
VAV1	N/A	N/A	N/A
CTTN	N/A	N/A	N/A
ADCY	N/A	N/A	N/A
PRDX1	N/A	N/A	N/A
CD244	N/A	N/A	N/A
NLRP12	N/A	N/A	N/A
SERPINE1	N/A	N/A	N/A
CTSC	N/A	N/A	N/A
MOAP1	N/A	N/A	N/A
A2M	N/A	N/A	N/A
MMP12	N/A	N/A	N/A
ADM	N/A	N/A	N/A
DLX3	N/A	N/A	N/A
GGA1	N/A	N/A	N/A
CHIA	N/A	N/A	N/A
MAT2B	N/A	N/A	N/A
HIC1	N/A	N/A	N/A
S1PR3	N/A	N/A	N/A
PNN	N/A	N/A	N/A
TNFSF13B	N/A	N/A	N/A
hemoglobin	N/A	N/A	N/A
RASSF3	N/A	N/A	N/A
PTPN2	N/A	N/A	N/A
TFR2	N/A	N/A	N/A
PAX4	N/A	N/A	N/A
WWTR1	N/A	N/A	N/A
MAP2K4	N/A	N/A	N/A
FEM1A	N/A	N/A	N/A
FGF21	N/A	N/A	N/A
AURKB	N/A	N/A	N/A
GLRX	N/A	N/A	N/A
SLC6A14	N/A	N/A	N/A
TLR7/8	N/A	N/A	N/A
DAZAP2	N/A	N/A	N/A
PIK3CA	N/A	N/A	N/A
Tcrd	N/A	N/A	N/A
TCL1A	N/A	N/A	N/A
RUNX2	N/A	N/A	N/A
SETDB1	N/A	N/A	N/A
DHODH	N/A	N/A	N/A
C5AR2	N/A	N/A	N/A
NFKBIE	N/A	N/A	N/A
ZNF148	N/A	N/A	N/A
IL12A	N/A	N/A	N/A
SFTPD	N/A	N/A	N/A
LTA	N/A	N/A	N/A
AIRE	N/A	N/A	N/A
Mt1	N/A	N/A	N/A
RUNX3	N/A	N/A	N/A
DVL1	N/A	N/A	N/A
TOLLIP	N/A	N/A	N/A
Ppp1cc	N/A	N/A	N/A
CCL19	N/A	N/A	N/A
Hmgb1	N/A	N/A	N/A
BCL2	N/A	N/A	N/A
VAV	N/A	N/A	N/A
KDM5A	N/A	N/A	N/A
CD81	N/A	N/A	N/A
PMAIP1	N/A	N/A	N/A
OSMR	N/A	N/A	N/A
RORC	N/A	N/A	N/A
DUSP4	N/A	N/A	N/A
IKK (complex)	N/A	N/A	N/A
GNA11	N/A	N/A	N/A
PRMT2	N/A	N/A	N/A
TRPC4AP	N/A	N/A	N/A
PITX2	N/A	N/A	N/A
AGTR2	N/A	N/A	N/A
HLA-DQB1	N/A	N/A	N/A
MARCHF1	N/A	N/A	N/A
Hbb-b1	N/A	N/A	N/A
TPPP2	N/A	N/A	N/A
N-cor	N/A	N/A	N/A
OSTM1	N/A	N/A	N/A
Laminin5	N/A	N/A	N/A
GATM	N/A	N/A	N/A
OGG1	N/A	N/A	N/A
BTG1	N/A	N/A	N/A
MAP3K11	N/A	N/A	N/A
SMAD2	N/A	N/A	N/A
AMELY	N/A	N/A	N/A
PLA2G2D	N/A	N/A	N/A
MAP2K1	N/A	N/A	N/A
GHRHR	N/A	N/A	N/A
OGT	N/A	N/A	N/A
EOMES	N/A	N/A	N/A
MARK2	N/A	N/A	N/A
IL22RA1	N/A	N/A	N/A
IL36RN	N/A	N/A	N/A
KRT8	N/A	N/A	N/A
ADORA2	N/A	N/A	N/A
SLC7A5	N/A	N/A	N/A
CYLD-AS1	N/A	N/A	N/A
TYR	N/A	N/A	N/A
SMPD1	N/A	N/A	N/A
CASP7	N/A	N/A	N/A
Havcr1	N/A	N/A	N/A
RUVBL1	N/A	N/A	N/A
USP14	N/A	N/A	N/A
CLUH	N/A	N/A	N/A
PROCR	N/A	N/A	N/A
F2	N/A	N/A	N/A
Morrbid	N/A	N/A	N/A
CDC73	N/A	N/A	N/A
GNPTAB	N/A	N/A	N/A
CREBBP	N/A	N/A	N/A
MAP3K5	N/A	N/A	N/A
SIGLEC7	N/A	N/A	N/A
AGTRAP	N/A	N/A	N/A
MAPK12	N/A	N/A	N/A
ODC1	N/A	N/A	N/A
ZBP1	N/A	N/A	N/A
ZNF667	N/A	N/A	N/A
SUMO2	N/A	N/A	N/A
GPR84	N/A	N/A	N/A
CD274	N/A	N/A	N/A
SCGB1A1	N/A	N/A	N/A
MAPK10	N/A	N/A	N/A
MDM4	N/A	N/A	N/A
HNRNPA1	N/A	N/A	N/A
AZGP1	N/A	N/A	N/A
CRLF2	N/A	N/A	N/A
IL37	N/A	N/A	N/A
Mek	N/A	N/A	N/A
ANGPT2	N/A	N/A	N/A
MAPK7	N/A	N/A	N/A
IL18R1	N/A	N/A	N/A
UHRF1	N/A	N/A	N/A
C1QTNF6	N/A	N/A	N/A
TRIM31	N/A	N/A	N/A
CXCR3	N/A	N/A	N/A
BCL2L11	N/A	N/A	N/A
CDK6	N/A	N/A	N/A
KDM6A	N/A	N/A	N/A
NOX4	N/A	N/A	N/A
RAP1B	N/A	N/A	N/A
HCK	N/A	N/A	N/A
CD180	N/A	N/A	N/A
ARRB1	N/A	N/A	N/A
CASP10	N/A	N/A	N/A
GAS5	N/A	N/A	N/A
ITCH	N/A	N/A	N/A
JAK1	N/A	N/A	N/A
mir-193	N/A	N/A	N/A
ABCD1	N/A	N/A	N/A
Hif	N/A	N/A	N/A
IFNL2	N/A	N/A	N/A
HCAR1	N/A	N/A	N/A
Carlr	N/A	N/A	N/A
SNX17	N/A	N/A	N/A
NEDD4L	N/A	N/A	N/A
XBP1	N/A	N/A	N/A
CAVIN1	N/A	N/A	N/A
RNASE2	N/A	N/A	N/A
MEST	N/A	N/A	N/A
ARID3B	N/A	N/A	N/A
FZD9	N/A	N/A	N/A
PLCG2	N/A	N/A	N/A
CNTFR	N/A	N/A	N/A
CXCL10	N/A	N/A	N/A
NCR1	N/A	N/A	N/A
TNFRSF9	N/A	N/A	N/A
ZBTB20	N/A	N/A	N/A
CENPJ	N/A	N/A	N/A
MDGA2	N/A	N/A	N/A
GUCY2C	N/A	N/A	N/A
SH3KBP1	N/A	N/A	N/A
AMFR	N/A	N/A	N/A
mir-124	N/A	N/A	N/A
Cyp2c70	N/A	N/A	N/A
CNGA3	N/A	N/A	N/A
IGHG1	N/A	N/A	N/A
SOD1	N/A	N/A	N/A
MDM2	N/A	N/A	N/A
PAWR	N/A	N/A	N/A
TADA2B	N/A	N/A	N/A
ORC2	N/A	N/A	N/A
RIPK3	N/A	N/A	N/A
SERPINC1	N/A	N/A	N/A
IL9	N/A	N/A	N/A
CYP4F2	N/A	N/A	N/A
STARD7	N/A	N/A	N/A
NUP98-KDM5A	N/A	N/A	N/A
MAD2L1	N/A	N/A	N/A
FERMT3	N/A	N/A	N/A
THBD	N/A	N/A	N/A
PBLD	N/A	N/A	N/A
SGPL1	N/A	N/A	N/A
IFNA17	N/A	N/A	N/A
NDUFA13	N/A	N/A	N/A
DLL4	N/A	N/A	N/A
GRM5	N/A	N/A	N/A
TWSG1	N/A	N/A	N/A
MSLN	N/A	N/A	N/A
CR2	N/A	N/A	N/A
RAF1	N/A	N/A	N/A
TYK2	N/A	N/A	N/A
OLFM4	N/A	N/A	N/A
FCMR	N/A	N/A	N/A
EIF2AK1	N/A	N/A	N/A
BTC	N/A	N/A	N/A
GSTK1	N/A	N/A	N/A
ITGA5	N/A	N/A	N/A
PDCD4	N/A	N/A	N/A
SIRT4	N/A	N/A	N/A
HSP90AB1	N/A	N/A	N/A
EIF4F	N/A	N/A	N/A
USP2	N/A	N/A	N/A
IDO	N/A	N/A	N/A
IL12RB2	N/A	N/A	N/A
TNC	N/A	N/A	N/A
cAMP-Gef	N/A	N/A	N/A
ZBTB18	N/A	N/A	N/A
Pde4	N/A	N/A	N/A
HMGB2	N/A	N/A	N/A
ARID2	N/A	N/A	N/A
WIPF1	N/A	N/A	N/A
Ctcflos	N/A	N/A	N/A
EFNB1	N/A	N/A	N/A
mir-3622	N/A	N/A	N/A
SH3GLB1	N/A	N/A	N/A
mir-148	N/A	N/A	N/A
HYOU1	N/A	N/A	N/A
UIMC1	N/A	N/A	N/A
ELF1	N/A	N/A	N/A
HDAC2	N/A	N/A	N/A
MUC1	N/A	N/A	N/A
H1-6	N/A	N/A	N/A
PTGDR2	N/A	N/A	N/A
AGT	N/A	N/A	N/A
RFXAP	N/A	N/A	N/A
HRH2	N/A	N/A	N/A
Pkc(s)	N/A	N/A	N/A
IGKC	N/A	N/A	N/A
TCF	N/A	N/A	N/A
HOTTIP	N/A	N/A	N/A
ILRUN	N/A	N/A	N/A
PAF1	N/A	N/A	N/A
QKI	N/A	N/A	N/A
PTPRT	N/A	N/A	N/A
PYHIN1	N/A	N/A	N/A
RHO	N/A	N/A	N/A
ADAP1	N/A	N/A	N/A
VPS26B	N/A	N/A	N/A
TRIM38	N/A	N/A	N/A
CD80/CD86	N/A	N/A	N/A
CD47	N/A	N/A	N/A
RAB7B	N/A	N/A	N/A
LILRA2	N/A	N/A	N/A
SAR1A	N/A	N/A	N/A
PSMD10	N/A	N/A	N/A
SMAD1/5	N/A	N/A	N/A
ACIN1	N/A	N/A	N/A
SELP	N/A	N/A	N/A
PDE10A	N/A	N/A	N/A
SNRNP70	N/A	N/A	N/A
CLEC10A	N/A	N/A	N/A
ROCK2	N/A	N/A	N/A
AMER1	N/A	N/A	N/A
IL13RA2	N/A	N/A	N/A
LDHA	N/A	N/A	N/A
CBS/LOC102724560	N/A	N/A	N/A
FCAR	N/A	N/A	N/A
HCG15	N/A	N/A	N/A
ACOD1	N/A	N/A	N/A
LATS1	N/A	N/A	N/A
C/EBP	N/A	N/A	N/A
PAEP	N/A	N/A	N/A
PHLPP1	N/A	N/A	N/A
NPY1R	N/A	N/A	N/A
KSR2	N/A	N/A	N/A
OLR1	N/A	N/A	N/A
ID1	N/A	N/A	N/A
SORL1	N/A	N/A	N/A
Gm20703	N/A	N/A	N/A
CD2	N/A	N/A	N/A
AP4E1	N/A	N/A	N/A
mir-127	N/A	N/A	N/A
TIMP3	N/A	N/A	N/A
PROK1	N/A	N/A	N/A
F13A1	N/A	N/A	N/A
CIITA	N/A	N/A	N/A
LIPA	N/A	N/A	N/A
DEFB104A/DEFB104B	N/A	N/A	N/A
NDFIP1	N/A	N/A	N/A
LTB	N/A	N/A	N/A
HSPB1	N/A	N/A	N/A
IL31RA	N/A	N/A	N/A
TAF4	N/A	N/A	N/A
PRKCZ	N/A	N/A	N/A
TSHR	N/A	N/A	N/A
PAGR1	N/A	N/A	N/A
CD80	N/A	N/A	N/A
PHB2	N/A	N/A	N/A
BACE2	N/A	N/A	N/A
F2RL3	N/A	N/A	N/A
NCF4	N/A	N/A	N/A
ABCB10	N/A	N/A	N/A
GPS2	N/A	N/A	N/A
HS6ST1	N/A	N/A	N/A
TNFRSF17	N/A	N/A	N/A
ANXA2	N/A	N/A	N/A
PTPN11	N/A	N/A	N/A
IGK	N/A	N/A	N/A
TRPC3	N/A	N/A	N/A
XPA	N/A	N/A	N/A
TPSAB1/TPSB2	N/A	N/A	N/A
KEAP1	N/A	N/A	N/A
ARF3	N/A	N/A	N/A
TGFB2	N/A	N/A	N/A
MUC13	N/A	N/A	N/A
PRKCA	N/A	N/A	N/A
LGALS12	N/A	N/A	N/A
PPP1R15A	N/A	N/A	N/A
RAC2	N/A	N/A	N/A
Hoxa11os	N/A	N/A	N/A
MUC2	N/A	N/A	N/A
FALEC	N/A	N/A	N/A
NUP98-NSD1	N/A	N/A	N/A
ASIP	N/A	N/A	N/A
SLC9A3	N/A	N/A	N/A
STK17A	N/A	N/A	N/A
PIP5K1B	N/A	N/A	N/A
TRIB2	N/A	N/A	N/A
TRIM8	N/A	N/A	N/A
PIM1	N/A	N/A	N/A
FFAR4	N/A	N/A	N/A
NFIB	N/A	N/A	N/A
HTT	N/A	N/A	N/A
SGMS1	N/A	N/A	N/A
MR1	N/A	N/A	N/A
REG1A	N/A	N/A	N/A
Flg	N/A	N/A	N/A
DUSP14	N/A	N/A	N/A
STAP2	N/A	N/A	N/A
ATP7A	N/A	N/A	N/A
PDK	N/A	N/A	N/A
TRIB1	N/A	N/A	N/A
TEX11	N/A	N/A	N/A
FECH	N/A	N/A	N/A
PES1	N/A	N/A	N/A
C8	N/A	N/A	N/A
TRAF4	N/A	N/A	N/A
EZH1	N/A	N/A	N/A
ZMAT3	N/A	N/A	N/A
COL18A1	N/A	N/A	N/A
PRKRA	N/A	N/A	N/A
PLA2G6	N/A	N/A	N/A
IL2RG	N/A	N/A	N/A
SLC5A1	N/A	N/A	N/A
IL-35	N/A	N/A	N/A
RETNLB	N/A	N/A	N/A
HRAS	N/A	N/A	N/A
MAP3K10	N/A	N/A	N/A
FANCA	N/A	N/A	N/A
LY9	N/A	N/A	N/A
ADRM1	N/A	N/A	N/A
CKS1B	N/A	N/A	N/A
EIF2S1	N/A	N/A	N/A
TNFSF9	N/A	N/A	N/A
CTSE	N/A	N/A	N/A
LAMA5	N/A	N/A	N/A
LY96	N/A	N/A	N/A
Traj18	N/A	N/A	N/A
B3GNT2	N/A	N/A	N/A
FOXM1	N/A	N/A	N/A
SPATA2	N/A	N/A	N/A
CUL5	N/A	N/A	N/A
SIN3B	N/A	N/A	N/A
MYB	N/A	N/A	N/A
CASP2	N/A	N/A	N/A
CTSG	N/A	N/A	N/A
NTRK1	N/A	N/A	N/A
LINC-PINT	N/A	N/A	N/A
PPIA	N/A	N/A	N/A
JINK1/2	N/A	N/A	N/A
HIVEP1	N/A	N/A	N/A
RETN	N/A	N/A	N/A
SULT2B1	N/A	N/A	N/A
LEPR	N/A	N/A	N/A
IL13RA1	N/A	N/A	N/A
RBL2	N/A	N/A	N/A
GPR15LG	N/A	N/A	N/A
Sphk	N/A	N/A	N/A
ABCA4	N/A	N/A	N/A
GNMT	N/A	N/A	N/A
PRTN3	N/A	N/A	N/A
EEF2K	N/A	N/A	N/A
CCR6	N/A	N/A	N/A
HINFP	N/A	N/A	N/A
MUC2	N/A	N/A	N/A
Pde3	N/A	N/A	N/A
MAGEA3/MAGEA6	N/A	N/A	N/A
mir-182	N/A	N/A	N/A
WNK1	N/A	N/A	N/A
CSK	N/A	N/A	N/A
CDK8	N/A	N/A	N/A
TRAF7	N/A	N/A	N/A
MEF2D	N/A	N/A	N/A
BCL10	N/A	N/A	N/A
NFAM1	N/A	N/A	N/A
Ap2 alpha	N/A	N/A	N/A
GADD45B	N/A	N/A	N/A
MAML1	N/A	N/A	N/A
APBB1	N/A	N/A	N/A
CABIN1	N/A	N/A	N/A
PHLPP2	N/A	N/A	N/A
C4A/C4B	N/A	N/A	N/A
CMKLR1	N/A	N/A	N/A
SLC11A2	N/A	N/A	N/A
ITIH1	N/A	N/A	N/A
Ccdc50	N/A	N/A	N/A
CD27	N/A	N/A	N/A
BCAP31	N/A	N/A	N/A
PTGIS	N/A	N/A	N/A
S100A12	N/A	N/A	N/A
mir-214	N/A	N/A	N/A
Ighe	N/A	N/A	N/A
SRC (family)	N/A	N/A	N/A
KLRD1	N/A	N/A	N/A
APOH	N/A	N/A	N/A
NCR3	N/A	N/A	N/A
F2R	N/A	N/A	N/A
BAK1	N/A	N/A	N/A
BCL2L2-PABPN1	N/A	N/A	N/A
CBLB	N/A	N/A	N/A
Ly6a (includes others)	N/A	N/A	N/A
MTORC1	N/A	N/A	N/A
FBXL5	N/A	N/A	N/A
Histone h3	N/A	N/A	N/A
CTLA4	N/A	N/A	N/A
MLXIP	N/A	N/A	N/A
IL17RD	N/A	N/A	N/A
MGAT5	N/A	N/A	N/A
RASGRF1	N/A	N/A	N/A
PECAM1	N/A	N/A	N/A
TIFA	N/A	N/A	N/A
MCOLN2	N/A	N/A	N/A
IL24	N/A	0	N/A
ULBP1	N/A	N/A	N/A
PAX5	N/A	N/A	N/A
SLC7A8	N/A	N/A	N/A
KMT2A-AFF1	N/A	N/A	N/A
TOB1	N/A	N/A	N/A
ETV6-NTRK3	N/A	N/A	N/A
AFAP1L2	N/A	N/A	N/A
MSR1	N/A	N/A	N/A
RGS1	N/A	N/A	N/A
HEIH	N/A	N/A	N/A
EFNA4	N/A	N/A	N/A
BCLAF3	N/A	N/A	N/A
SPINDOC	N/A	N/A	N/A
BACE1-AS	N/A	N/A	N/A
TNFSF4	N/A	N/A	N/A
SH2B1	N/A	N/A	N/A
Nisch	N/A	N/A	N/A
CCRL2	N/A	N/A	N/A
mir-145	N/A	N/A	N/A
C9	N/A	N/A	N/A
HDAC3	N/A	N/A	N/A
PIAS3	N/A	N/A	N/A
FBXO2	N/A	N/A	N/A
PLA2G7	N/A	N/A	N/A
GLI2	N/A	N/A	N/A
MAP2K7	N/A	N/A	N/A
ACOX1	N/A	N/A	N/A
ACE2	N/A	N/A	N/A
HPGDS	N/A	N/A	N/A
U1 snRNP	N/A	N/A	N/A
RAS	N/A	N/A	N/A
SERPINF1	N/A	N/A	N/A
RNASEH2A	N/A	N/A	N/A
LTC4S	N/A	N/A	N/A
SNORD22	N/A	N/A	N/A
STX12	N/A	N/A	N/A
Mmp	N/A	N/A	N/A
HTR7	N/A	N/A	N/A
NR1H3	N/A	N/A	N/A
FGF18	N/A	N/A	N/A
ZBTB32	N/A	N/A	N/A
EWSR1-FLI1	N/A	N/A	N/A
Mucin	N/A	N/A	N/A
Focal adhesion kinase	N/A	N/A	N/A
BACH1	N/A	N/A	N/A
PLCB3	N/A	N/A	N/A
ATP1B1	N/A	N/A	N/A
JMY	N/A	N/A	N/A
MHC II	N/A	N/A	N/A
TKT	N/A	N/A	N/A
ILF2	N/A	N/A	N/A
LRP5	N/A	N/A	N/A
TBL1X	N/A	N/A	N/A
CARD14	N/A	N/A	N/A
Fcor	N/A	N/A	N/A
SLC7A11	N/A	N/A	N/A
LRPAP1	N/A	N/A	N/A
PLAT	N/A	N/A	N/A
MEFV	N/A	N/A	N/A
NKRF	N/A	N/A	N/A
SERPINA3	N/A	N/A	N/A
TARDBP	N/A	N/A	N/A
CLPTM1L	N/A	N/A	N/A
ZNF507	N/A	N/A	N/A
CSNK2B	N/A	N/A	N/A
F7	N/A	N/A	N/A
NOS1	N/A	N/A	N/A
COQ7	N/A	N/A	N/A
EHF	N/A	N/A	0
C1QA	N/A	N/A	N/A
NR1I2	N/A	N/A	N/A
TRAF1	N/A	N/A	N/A
p70 S6k	N/A	N/A	N/A
L2HGDH	N/A	N/A	N/A
CXCR1	N/A	N/A	N/A
ITGB3	N/A	N/A	N/A
RGS10	N/A	N/A	N/A
RARRES2	N/A	N/A	N/A
ANKRD42	N/A	N/A	N/A
REG4	N/A	N/A	N/A
TRAF5	N/A	N/A	N/A
EHMT1	N/A	N/A	N/A
SOS2	N/A	N/A	N/A
NCR3LG1	N/A	N/A	N/A
PLA2G4A	N/A	N/A	N/A
IL6R	N/A	N/A	N/A
SYCP3	N/A	N/A	N/A
SIRT3	N/A	N/A	N/A
TAC1	N/A	N/A	N/A
CEBPG	N/A	N/A	N/A
TBL1XR1	N/A	N/A	N/A
PNPLA7	N/A	N/A	N/A
TNFRSF10A	N/A	N/A	N/A
EOGT	N/A	N/A	N/A
PI3	N/A	N/A	N/A
CX3CL1	N/A	N/A	N/A
CD276	N/A	N/A	N/A
DEFB4A/DEFB4B	N/A	N/A	N/A
DUOX1	N/A	N/A	N/A
ITGB7	N/A	N/A	N/A
ITM2C	N/A	N/A	N/A
EIF4EBP1	N/A	N/A	N/A
RNF128	N/A	N/A	N/A
Ctbp	N/A	N/A	N/A
FXN	N/A	N/A	N/A
APLP2	N/A	N/A	N/A
Dynamin	N/A	N/A	N/A
NPY2R	N/A	N/A	N/A
RPS7	N/A	N/A	N/A
NEK2	N/A	N/A	N/A
Lncpint	N/A	N/A	N/A
HVCN1	N/A	N/A	N/A
SPRED1	N/A	N/A	N/A
DSG1	N/A	N/A	N/A
RNASE1	N/A	N/A	N/A
ELF4	N/A	N/A	N/A
RSF1	N/A	N/A	N/A
S100B	N/A	N/A	N/A
LBP	N/A	N/A	N/A
CEL	N/A	N/A	N/A
C1q	N/A	N/A	N/A
USP15	N/A	N/A	N/A
IGFBP7	N/A	N/A	N/A
SLC25A4	N/A	N/A	N/A
TOPBP1	N/A	N/A	N/A
Vacuolar H+ ATPase	N/A	N/A	N/A
SPHK2	N/A	N/A	N/A
CTSB	N/A	N/A	N/A
PIAS4	N/A	N/A	N/A
PPP4C	N/A	N/A	N/A
XDH	N/A	N/A	N/A
HFE	N/A	N/A	N/A
CLIP1	N/A	N/A	N/A
MARCHF3	N/A	N/A	N/A
COPS5	N/A	N/A	N/A
PDLIM2	N/A	N/A	N/A
Tnfsf9	N/A	N/A	N/A
RTN2	N/A	N/A	N/A
VCP	N/A	N/A	N/A
PTGDR	N/A	N/A	N/A
PIP5K1A	N/A	N/A	N/A
RBP3	N/A	N/A	N/A
KHDRBS1	N/A	N/A	N/A
CALCRL	N/A	N/A	N/A
SOCS3	N/A	N/A	N/A
USP17L22 (includes others)	N/A	N/A	N/A
USF1	N/A	N/A	N/A
B4GALNT1	N/A	N/A	N/A
PRSS8	N/A	N/A	N/A
CDC37	N/A	N/A	N/A
MFAP4	N/A	N/A	N/A
RMRP	N/A	N/A	N/A
Lh	N/A	N/A	N/A
TFAM	N/A	N/A	N/A
SLC30A7	N/A	N/A	N/A
UCHL3	N/A	N/A	N/A
UBB	N/A	N/A	N/A
SERPINA12	N/A	N/A	N/A
DLX1	N/A	N/A	N/A
Integrin	N/A	N/A	N/A
NEK7	N/A	N/A	N/A
CD93	N/A	N/A	N/A
CELF2	N/A	N/A	N/A
RASA1	N/A	N/A	N/A
E2F4	N/A	N/A	N/A
mir-802	N/A	N/A	N/A
FAM168A	N/A	N/A	N/A
PRMT7	N/A	N/A	N/A
SESN2	N/A	N/A	N/A
CD6	N/A	N/A	N/A
TP53COR1	N/A	N/A	N/A
KCNN4	N/A	N/A	N/A
HAVCR2	N/A	N/A	N/A
WRN	N/A	N/A	N/A
VASP	N/A	N/A	N/A
ANPEP	N/A	N/A	N/A
UBA1	N/A	N/A	N/A
CHEK2	N/A	N/A	N/A
CLEC12A	N/A	N/A	N/A
CREB3L1	N/A	N/A	N/A
RC3H2	N/A	N/A	N/A
SLAMF7	N/A	N/A	N/A
THRA	N/A	0	N/A
KLF10	N/A	N/A	N/A
LAPTM4B	N/A	N/A	N/A
IKZF3	N/A	N/A	N/A
PODXL	N/A	N/A	N/A
PCSK9	N/A	N/A	N/A
cytokine	N/A	N/A	N/A
ANGPTL4	N/A	N/A	N/A
SQSTM1	N/A	N/A	N/A
USF2	N/A	N/A	N/A
UGCG	N/A	N/A	N/A
SELENOS	N/A	N/A	N/A
SOD3	N/A	N/A	N/A
ARRB2	N/A	N/A	N/A
CSF2RA	N/A	N/A	N/A
HDAC11	N/A	N/A	N/A
TRA	N/A	N/A	N/A
PBX1	N/A	N/A	N/A
MAPK8IP3	N/A	N/A	N/A
Sry	N/A	N/A	N/A
HRH1	N/A	N/A	N/A
SAA	N/A	N/A	N/A
ITGAV	N/A	N/A	N/A
TIA1	N/A	N/A	N/A
MST1R	N/A	N/A	N/A
GPR174	N/A	N/A	N/A
PP2A	N/A	N/A	N/A
IRAK2	N/A	N/A	N/A
GPR32	N/A	N/A	N/A
TCIM	N/A	N/A	N/A
PRKACA	N/A	N/A	N/A
GNB1	N/A	N/A	N/A
NPY5R	N/A	N/A	N/A
Gsk3	N/A	N/A	N/A
CCL4	N/A	N/A	N/A
DUSP10	N/A	N/A	N/A
FCER2	N/A	N/A	N/A
ENT	N/A	N/A	N/A
NQO2	N/A	N/A	N/A
SELL	N/A	N/A	N/A
VTN	N/A	N/A	N/A
DTL	N/A	N/A	N/A
TRAPPC9	N/A	N/A	N/A
AKT2	N/A	N/A	N/A
S100a7a	N/A	N/A	N/A
MAP1LC3B	N/A	N/A	N/A
CFB	N/A	N/A	N/A
SLC25A13	N/A	N/A	N/A
HLA-B27	N/A	N/A	N/A
RASSF5	N/A	N/A	N/A
CBLC	N/A	N/A	N/A
COL17A1	N/A	N/A	N/A
LY6E	N/A	N/A	N/A
ING4	N/A	N/A	N/A
DOK2	N/A	N/A	N/A
CALCB	N/A	N/A	N/A
SERPINA1	N/A	N/A	N/A
IFT57	N/A	N/A	N/A
TMEM9B	N/A	N/A	N/A
LINC-ROR	N/A	N/A	N/A
MC3R	N/A	N/A	N/A
PON2	N/A	N/A	N/A
PDK2	N/A	N/A	N/A
ORMDL3	N/A	N/A	N/A
HOXB9	N/A	N/A	N/A
ENPP1	N/A	N/A	N/A
NUDT16L1	N/A	N/A	N/A
KLHL22	N/A	N/A	N/A
PPP1R1B	N/A	N/A	N/A
SLC39A8	N/A	N/A	N/A
TAS2R14	N/A	N/A	N/A
SREBF2	N/A	N/A	N/A
LAMTOR3	N/A	N/A	N/A
DNAJB6	N/A	N/A	N/A
GNA15	N/A	N/A	N/A
ATG16L1	N/A	N/A	N/A
TRIM37	N/A	N/A	N/A
SGK1	N/A	N/A	N/A
LRRC32	N/A	N/A	N/A
SIVA1	N/A	N/A	N/A
HSPB6	N/A	N/A	N/A
HSPA8	N/A	N/A	N/A
c-Src	N/A	N/A	N/A
C7	N/A	N/A	N/A
RGS16	N/A	N/A	N/A
ANGPT1	N/A	N/A	N/A
ACKR1	N/A	N/A	N/A
SLC22A5	N/A	N/A	N/A
DDIT4	N/A	N/A	N/A
NDRG2	N/A	N/A	N/A
IBTK	N/A	N/A	N/A
C3AR1	N/A	N/A	N/A
IFNE	N/A	N/A	N/A
RAMP1	N/A	N/A	N/A
Manf	N/A	N/A	N/A
COMMD1	N/A	N/A	N/A
MAT1A	N/A	N/A	N/A
Retnla	N/A	N/A	N/A
Ifn	N/A	N/A	N/A
SMCR8	N/A	N/A	N/A
MAPKAP1	N/A	N/A	N/A
Vegf	N/A	N/A	N/A
TOP1	N/A	N/A	N/A
GMFG	N/A	N/A	N/A
MGLL	N/A	N/A	N/A
HTR2B	N/A	N/A	N/A
STOX1	N/A	N/A	N/A
KLK1	N/A	N/A	N/A
GATAD2B	N/A	N/A	N/A
AATF	N/A	N/A	N/A
TRPM2-AS_NR_109964.1	N/A	N/A	N/A
ADGRF5	N/A	N/A	N/A
ATXN3	N/A	N/A	N/A
SPP1	N/A	N/A	N/A
C1QBP	N/A	N/A	N/A
ITGB1	N/A	N/A	N/A
ADRB3	N/A	N/A	N/A
MAZ	N/A	N/A	N/A
TMEM120A	N/A	N/A	N/A
CSF3	N/A	N/A	N/A
VIPR1	N/A	N/A	N/A
JUND	N/A	N/A	N/A
IPMK	N/A	N/A	N/A
LAMA1	N/A	N/A	N/A
GUCY	N/A	N/A	N/A
IL11RA	N/A	N/A	N/A
STIM1	N/A	N/A	N/A
RUNX1	N/A	N/A	N/A
P2RX4	N/A	N/A	N/A
mir-9	N/A	N/A	N/A
APOC3	N/A	N/A	N/A
TRAFD1	N/A	N/A	N/A
PAX7	N/A	N/A	N/A
Cd33	N/A	N/A	N/A
TMEM79	N/A	N/A	N/A
BID	N/A	N/A	N/A
Brd4	N/A	N/A	N/A
IKZF2	N/A	N/A	N/A
EREG	N/A	N/A	N/A
ELANE	N/A	N/A	N/A
EPHA2	N/A	N/A	N/A
VWF	N/A	N/A	N/A
EGLN	N/A	N/A	N/A
MFN2	N/A	N/A	N/A
AP2M1	N/A	N/A	N/A
STAB1	N/A	N/A	N/A
CPEB1	N/A	N/A	N/A
GAS2L3	N/A	N/A	N/A
Muc4	N/A	N/A	N/A
Madcam1	N/A	N/A	N/A
LGALS9	N/A	N/A	N/A
TGFB3	N/A	N/A	N/A
FYN	N/A	N/A	N/A
SPTBN1	N/A	N/A	N/A
TICAM2	N/A	N/A	N/A
SORT1	N/A	N/A	N/A
SLPI	N/A	N/A	N/A
LOC290071	N/A	N/A	N/A
UNC93B1	N/A	N/A	N/A
PIK3R2	N/A	N/A	N/A
Beta Secretase	N/A	N/A	N/A
TAP1	N/A	N/A	N/A
LOC105374325	N/A	N/A	N/A
MFSD8	N/A	N/A	N/A
TPSD1	N/A	N/A	N/A
CRB2	N/A	N/A	N/A
VPS33B	N/A	N/A	N/A
F630028O10Rik	N/A	N/A	N/A
LYST	N/A	N/A	N/A
SPINT2	N/A	N/A	N/A
CXCL17	N/A	N/A	N/A
Miat	N/A	N/A	N/A
PSENEN	N/A	N/A	N/A
DPH5	N/A	N/A	N/A
BCHE	N/A	N/A	N/A
LPA	N/A	N/A	N/A
SNAI2	N/A	N/A	N/A
USP24	N/A	N/A	N/A
GADD45GIP1	N/A	N/A	N/A
NFKBID	N/A	N/A	N/A
P2RY13	N/A	N/A	N/A
TNFSF10	N/A	N/A	N/A
HDAC4	N/A	N/A	N/A
RTN1	N/A	N/A	N/A
FGF10	N/A	N/A	N/A
ADIPOR1	N/A	N/A	N/A
PSMB10	N/A	N/A	N/A
TRPM2	N/A	N/A	N/A
GCH1	N/A	N/A	N/A
SKP2	N/A	N/A	N/A
4732491K20Rik	N/A	N/A	N/A
IL25	N/A	N/A	N/A
Fetal Hemoglobin	N/A	N/A	N/A
NDUFS4	N/A	N/A	N/A
PPP2R5C	N/A	N/A	N/A
TNFAIP8L2	N/A	N/A	N/A
Casp12	N/A	N/A	N/A
PRDX2	N/A	N/A	N/A
TLR6	N/A	N/A	N/A
KRT14	N/A	N/A	N/A
POU2F1	N/A	N/A	N/A
SEC23B	N/A	N/A	N/A
Hsp70	N/A	N/A	N/A
MANF	N/A	N/A	N/A
FGF9	N/A	N/A	N/A
CREB3L2	N/A	N/A	N/A
INPPL1	N/A	N/A	N/A
PIKFYVE	N/A	N/A	N/A
DHCR7	N/A	N/A	N/A
VRK2	N/A	N/A	N/A
HSP	N/A	N/A	N/A
PANX1	N/A	N/A	N/A
NQO1	N/A	N/A	N/A
LGALS3BP	N/A	N/A	N/A
DES	N/A	N/A	N/A
Histone h4	N/A	N/A	N/A
CRH	N/A	N/A	N/A
PIWIL2	N/A	N/A	N/A
ILKAP	N/A	N/A	N/A
PLAU	N/A	N/A	N/A
HDC	N/A	N/A	N/A
ITGA1	N/A	N/A	N/A
Pka	N/A	N/A	N/A
UCN	N/A	N/A	N/A
SPRY2	N/A	N/A	N/A
KLRG1	N/A	N/A	N/A
DGKA	N/A	N/A	N/A
ZDHHC21	N/A	N/A	N/A
CEACAM3	N/A	N/A	N/A
Cebp	N/A	N/A	N/A
CXCL6	N/A	N/A	N/A
PRAME	N/A	N/A	N/A
PAX3	N/A	N/A	N/A
SELENOH	N/A	N/A	N/A
PPM1D	N/A	N/A	N/A
PTPN13	N/A	N/A	N/A
RNF122	N/A	N/A	N/A
APBA1	N/A	N/A	N/A
GNA14	N/A	N/A	N/A
IL9R	N/A	N/A	N/A
HSPH1	N/A	N/A	N/A
BCL6B	N/A	N/A	N/A
RAB10	N/A	N/A	N/A
NELFB	N/A	N/A	N/A
ZMPSTE24	N/A	N/A	N/A
SS18-SSX2	N/A	N/A	N/A
SERPINB2	N/A	N/A	N/A
ITGAX	N/A	N/A	N/A
TRIM29	N/A	N/A	N/A
SH3PXD2A-AS1	N/A	N/A	N/A
CCDC88B	N/A	N/A	N/A
PFKFB3	N/A	N/A	N/A
YY1	N/A	N/A	N/A
TAL1	N/A	N/A	N/A
SLC9A6	N/A	N/A	N/A
GIPR	N/A	N/A	N/A
FOSL1	N/A	N/A	N/A
ITGA4	N/A	N/A	N/A
S100A7	N/A	N/A	N/A
ST13	N/A	N/A	N/A
ALDH3A2	N/A	N/A	N/A
APC	N/A	N/A	N/A
CD209	N/A	N/A	N/A
Snhg8	N/A	N/A	N/A
FYB1	N/A	N/A	N/A
CCL21	N/A	N/A	N/A
NLRP6	N/A	N/A	N/A
RNF41	N/A	N/A	N/A
TCEAL7	N/A	N/A	N/A
CTSS	N/A	N/A	N/A
IGFBP1	N/A	N/A	N/A
MTUS1	N/A	N/A	N/A
ADRB1	N/A	N/A	N/A
KLRC4-KLRK1/KLRK1	N/A	N/A	N/A
CHRNA7	N/A	N/A	N/A
KMT2D	N/A	N/A	N/A
Zfp35	N/A	N/A	N/A
Mt	N/A	N/A	N/A
FBXO11	N/A	N/A	N/A
SLC39A9	N/A	N/A	N/A
SLC40A1	N/A	N/A	N/A
TIMP1	N/A	N/A	N/A
SERPINB3	N/A	N/A	N/A
CETP	N/A	N/A	N/A
MAP3K21	N/A	N/A	N/A
NLRP11	N/A	N/A	N/A
DAXX	N/A	N/A	N/A
PARG	N/A	N/A	N/A
TIGIT	N/A	N/A	N/A
Ifna4	N/A	N/A	N/A
Mcpt4	N/A	N/A	N/A
CFTR	N/A	N/A	N/A
SUPT20H	N/A	N/A	N/A
JAK	N/A	N/A	N/A
DHX15	N/A	N/A	N/A
SALL4	N/A	N/A	N/A
IL7R	N/A	N/A	N/A
NUDT2	N/A	N/A	N/A
STK38	N/A	N/A	N/A
ICMT-DT	N/A	N/A	N/A
RBL1	N/A	N/A	N/A
PLTP	N/A	N/A	N/A
IFIT2	N/A	N/A	N/A
Mapk	N/A	N/A	N/A
IRF9	N/A	N/A	N/A
FLT3	N/A	N/A	N/A
RPS6KB1	N/A	N/A	N/A
ADORA3	N/A	N/A	N/A
CD4	N/A	N/A	N/A
Tmem115	N/A	N/A	N/A
LCK	N/A	N/A	N/A
PLEC	N/A	N/A	N/A
LRIG1	N/A	N/A	N/A
BRMS1	N/A	N/A	N/A
MUS81	N/A	N/A	N/A
MAP3K1	N/A	N/A	N/A
TRIL	N/A	N/A	N/A
CARD11	N/A	N/A	N/A
RASGRF2	N/A	N/A	N/A
mir-22	N/A	N/A	N/A
WASF1	N/A	N/A	N/A
AP3B1	N/A	N/A	N/A
CDK9	N/A	N/A	N/A
ABCA1	N/A	N/A	N/A
ATF5	N/A	N/A	N/A
SH2D5	N/A	N/A	N/A
CCNT1	N/A	N/A	N/A
ELMO1	N/A	N/A	N/A
ATR	N/A	N/A	N/A
PLA2R1	N/A	N/A	N/A
COMP	N/A	N/A	N/A
NLRC4	N/A	N/A	N/A
VLDLR	N/A	N/A	N/A
MECOM	N/A	N/A	N/A
ZBTB33	N/A	N/A	N/A
LGR4	N/A	N/A	N/A
DLG1	N/A	N/A	N/A
FBXL17	N/A	N/A	N/A
Gm12602	N/A	N/A	N/A
MBD3	N/A	N/A	N/A
KAT2A	N/A	N/A	N/A
mir-24	N/A	N/A	N/A
NFKBIB	N/A	N/A	N/A
GGA3	N/A	N/A	N/A
INS	N/A	N/A	N/A
COCH	N/A	N/A	N/A
let-7	N/A	N/A	N/A
SNRPA	N/A	N/A	N/A
BGN	N/A	N/A	N/A
ORAI1	N/A	N/A	N/A
TRIM14	N/A	N/A	N/A
SMPD2	N/A	N/A	N/A
PRKCI	N/A	N/A	N/A
ESRRA	N/A	N/A	N/A
GABARAPL1	N/A	N/A	N/A
GSAP	N/A	N/A	N/A
Caveolin	N/A	N/A	N/A
BCR	N/A	N/A	N/A
NOD1	N/A	N/A	N/A
NOP2	N/A	N/A	N/A
SIGLEC1	N/A	N/A	N/A
CYTOR	N/A	N/A	N/A
EFNA2	N/A	N/A	N/A
ADAMTS13	N/A	N/A	N/A
STAT	N/A	N/A	N/A
ELK3	N/A	N/A	N/A
ZBTB7B	N/A	N/A	N/A
VIPR2	N/A	N/A	N/A
ITPR2	N/A	N/A	N/A
Ctnna	N/A	N/A	N/A
ATM	N/A	N/A	N/A
CYP2E1	N/A	N/A	N/A
Ck2 alpha	N/A	N/A	N/A
SAP18	N/A	N/A	N/A
CLEC14A	N/A	N/A	N/A
ECE1	N/A	N/A	N/A
CLEC4D	N/A	N/A	N/A
CD8A	N/A	N/A	N/A
TFAP4	N/A	N/A	N/A
CD53	N/A	N/A	N/A
PDE3B	N/A	N/A	N/A
PDCD1LG2	N/A	N/A	N/A
TNPO3	N/A	N/A	N/A
NFKBIA	N/A	N/A	N/A
ITM2B	N/A	N/A	N/A
ABL1	N/A	N/A	N/A
SMAD9	N/A	N/A	N/A
FCGR2B	N/A	N/A	N/A
RECQL	N/A	N/A	N/A
ABCC1	N/A	N/A	N/A
MMP2	N/A	N/A	N/A
RAG1	N/A	N/A	N/A
WWP2	N/A	N/A	N/A
LINC00963	N/A	N/A	N/A
SAA1	N/A	N/A	N/A
MC4R	N/A	N/A	N/A
C1QTNF1	N/A	N/A	N/A
STAMBP	N/A	N/A	N/A
PRDX5	N/A	N/A	N/A
FGR	N/A	N/A	N/A
CEBPE	N/A	N/A	N/A
ADAM10	N/A	N/A	N/A
BIRC3	N/A	N/A	N/A
GFI1B	N/A	N/A	N/A
IL18RAP	N/A	N/A	N/A
RHEB	N/A	N/A	N/A
ITGAL	N/A	N/A	N/A
mir-150	N/A	N/A	N/A
PEMT	N/A	N/A	N/A
ADCY7	N/A	N/A	N/A
ARHGAP21	N/A	N/A	N/A
HIRA	N/A	N/A	N/A
ATF1	N/A	N/A	N/A
TACR1	N/A	N/A	N/A
ATP2A2	N/A	N/A	N/A
RBM25	N/A	N/A	N/A
OPA1	N/A	N/A	N/A
MAPT	N/A	N/A	N/A
HMGB1	N/A	N/A	N/A
ATAD3A	N/A	N/A	N/A
SIX2	N/A	N/A	N/A
ITGAM	N/A	N/A	N/A
INPP5D	N/A	N/A	N/A
DDX25	N/A	N/A	N/A
Cd24a	N/A	N/A	N/A
LAT	N/A	N/A	N/A
HSD17B14	N/A	N/A	N/A
DACH1	N/A	N/A	N/A
NR2F6	N/A	N/A	N/A
REV1	N/A	N/A	N/A
MCM8	N/A	N/A	N/A
SP3	N/A	N/A	N/A
CAPN1	N/A	N/A	N/A
AGTR1	N/A	N/A	N/A
SIGLEC10	N/A	N/A	N/A
LIPG	N/A	N/A	N/A
ZNF768	N/A	N/A	N/A
ATG5	N/A	N/A	N/A
CLN5	N/A	N/A	N/A
HPS1	N/A	N/A	N/A
MCL1	N/A	N/A	N/A
MIR17HG	N/A	N/A	N/A
KCNIP3	N/A	N/A	N/A
S1PR1	N/A	N/A	N/A
MAP3K7	N/A	0	N/A
LPAR2	N/A	N/A	N/A
NT5E	N/A	N/A	N/A
TNK1	N/A	N/A	N/A
DNMT1	N/A	N/A	N/A
Lymphotoxin	N/A	N/A	N/A
GNAS	N/A	N/A	N/A
ENPP7	N/A	N/A	N/A
MNT	N/A	N/A	N/A
TRIM25	N/A	N/A	N/A
CCR4	N/A	N/A	N/A
SMAD4	N/A	N/A	N/A
DOCK2	N/A	N/A	N/A
NOC2L	N/A	N/A	N/A
IFN alpha/beta	N/A	N/A	N/A
TRAF3IP3	N/A	N/A	N/A
NTRK3	N/A	N/A	N/A
FSH	N/A	N/A	N/A
SDC1	N/A	N/A	N/A
CFH	N/A	N/A	N/A
BRAF	N/A	N/A	N/A
Ppp2c	N/A	N/A	N/A
Cr3	N/A	N/A	N/A
FCER1A	N/A	N/A	N/A
TJP2	N/A	N/A	N/A
GPR65	N/A	N/A	N/A
LOC100359583/Ptma	N/A	N/A	N/A
NFAT (complex)	N/A	N/A	N/A
GABARAP	N/A	N/A	N/A
METTL5	N/A	N/A	N/A
CLPP	N/A	N/A	N/A
STK17B	N/A	N/A	N/A
ATP6AP2	N/A	N/A	N/A
TLE1	N/A	N/A	N/A
CERS6	N/A	N/A	N/A
DDIT3	N/A	N/A	N/A
TPSG1	N/A	N/A	N/A
LECT2	N/A	N/A	N/A
ATP1B3	N/A	N/A	N/A
FERMT2	N/A	N/A	N/A
TIMD4	N/A	N/A	N/A
PNPT1	N/A	N/A	N/A
MSC	N/A	N/A	N/A
ABCD2	N/A	N/A	N/A
WTAP	N/A	N/A	N/A
FUT7	N/A	N/A	N/A
PDE4A	N/A	N/A	N/A
RASSF6	N/A	N/A	N/A
AIP	N/A	N/A	N/A
CD3 group	N/A	N/A	N/A
TAPBP	N/A	N/A	N/A
CGAS	N/A	N/A	N/A
SLC29A1	N/A	N/A	N/A
CASP8AP2	N/A	N/A	N/A
CMA1	N/A	N/A	N/A
ATP1A1	N/A	N/A	N/A
FABP1	N/A	N/A	N/A
TNFRSF10B	N/A	N/A	N/A
FOSB	N/A	N/A	N/A
SENP7	N/A	N/A	N/A
IGL	N/A	N/A	N/A
LINC01410	N/A	N/A	N/A
MIAT	N/A	N/A	N/A
TNFRSF21	N/A	N/A	N/A
YAP/TAZ	N/A	N/A	N/A
EGLN1	N/A	N/A	N/A
SLC5A8	N/A	N/A	N/A
BRCA1	N/A	N/A	N/A
SPARC	N/A	N/A	N/A
EIF3M	N/A	N/A	N/A
Igm	N/A	N/A	N/A
ABCB1	N/A	N/A	N/A
CXCL2	N/A	N/A	N/A
IL17RB	N/A	N/A	N/A
LILRB4	N/A	N/A	N/A
PRC2	N/A	N/A	N/A
Trbv13-1	N/A	N/A	N/A
RCAN1	N/A	N/A	N/A
EML4-ALK	N/A	N/A	N/A
C1GALT1	N/A	N/A	N/A
PRKAA	N/A	N/A	N/A
ARID1B	N/A	N/A	N/A
NR1H2	N/A	N/A	N/A
SP1	N/A	N/A	N/A
KRIT1	N/A	N/A	N/A
VPS26A	N/A	N/A	N/A
SFRP5	N/A	N/A	N/A
FGA	N/A	N/A	N/A
IFN type 1	N/A	N/A	N/A
PELI1	N/A	N/A	N/A
Hsp90	N/A	N/A	N/A
TNFRSF13C	N/A	N/A	N/A
PTPN22	N/A	N/A	N/A
TTR	N/A	N/A	N/A
EFNA3	N/A	N/A	N/A
SMAD5	N/A	N/A	N/A
COL1A1	N/A	N/A	N/A
GATA1	N/A	N/A	N/A
MPO	N/A	N/A	N/A
MAPKAPK3	N/A	N/A	N/A
IGHM	N/A	N/A	N/A
SGC (family)	N/A	N/A	N/A
NRP1	N/A	N/A	N/A
KDM1A	N/A	N/A	N/A
MAP1S	N/A	N/A	N/A
LZTFL1	N/A	N/A	N/A
MAPK8IP1	N/A	N/A	N/A
TNFRSF6B	N/A	N/A	N/A
PALMD	N/A	N/A	N/A
SF3B1	N/A	N/A	N/A
GNL1	N/A	N/A	N/A
PTGIR	N/A	N/A	N/A
MAP2K1/2	N/A	N/A	N/A
RPS6KA2	N/A	N/A	N/A
BRCA2	N/A	N/A	N/A
PDE6B	N/A	N/A	N/A
CD70	N/A	N/A	N/A
DNM2	N/A	N/A	N/A
TRIM41	N/A	N/A	N/A
AKIP1	N/A	N/A	N/A
ALDH1L1	N/A	N/A	N/A
GDF15	N/A	N/A	N/A
Presenilin	N/A	N/A	N/A
MYF6	N/A	N/A	N/A
ARHGDIA	N/A	N/A	N/A
NAAA	N/A	N/A	N/A
NCOA2	N/A	N/A	N/A
DDB2	N/A	N/A	N/A
PLD1	N/A	N/A	N/A
PDPK1	N/A	N/A	N/A
MYBPC1	N/A	N/A	N/A
MAPK3	N/A	N/A	N/A
Ferritin	N/A	N/A	N/A
CXCR2	N/A	N/A	N/A
[truncated: 516 more rows]

## Sheet: nsp6 Mus HAE d2d4 logpval Upstr
Upstream Regulators	Day.2	Day.4	Human
TNF	14.9675	18.4567	27.1004
IFNG	13.931	17.8606	27.2572
IL10	9.67699	10.8843	20.8463
STAT1	8.42845	15.7385	16.8754
NFkB (complex)	11.7627	11.2035	17.2227
IL2	13.3812	17.5606	9.19378
TLR3	7.47646	17.3062	12.2586
IL17A	7.96257	13.7166	14.4793
RELA	5.15535	12.1722	18.6975
NR3C1	9.57293	13.9539	11.9976
TLR4	4.94445	18.4039	11.9339
NFKB1	6.40142	11.8803	16.7555
TREX1	3.4381	13.5362	17.59
IL4	8.80985	12.1908	13.4941
IL1B	8.74554	12.5298	13.1405
TCR	7.86436	14.1815	11.9624
IKBKB	12.5087	10.8843	10.3168
KLF6	11.1806	7.26023	12.9046
STAT3	3.64629	15.8112	10.7983
RNASEH2B	0	18.4062	11.6907
CD40LG	9.55945	13.0747	7.3542
TLR9	6.31856	14.5853	8.79046
TREM1	4.17056	10.9047	14.5464
STING1	4.82704	8.02769	16.6222
NFATC2	9.96988	13.0744	6.32203
RNF31	7.86166	12.0195	9.13665
CHUK	7.46478	10.7139	10.5916
CAMP	3.22122	19.3457	6.18171
STAT6	7.01333	14.0121	7.43432
HBB	2.89295	12.5573	12.6111
TP53	6.89326	7.62754	13.2533
IL6	7.76122	10.8774	8.88386
NEIL2	6.16265	13.6696	7.55981
IL15	10.8732	9.53816	6.94946
IRAK4	9.45805	4.09659	13.7689
CD3	5.61903	12.8288	8.51775
MYD88	5.38499	11.3524	9.47735
TLR7	3.09114	11.0039	11.967
BHLHE40	9.96323	8.51533	6.98197
IL18	8.5207	7.60089	9.32481
CD40	5.94396	9.09061	10.3705
TNFRSF1A	2.40965	10.8344	12.1129
IL7	12.9119	4.88828	7.32266
IRGM	5.74387	6.50089	12.874
TLR2	3.31337	10.2121	11.3662
CCR2	6.81281	8.8911	9.1036
IL21	7.43004	11.3574	5.79471
IFNB1	4.20293	8.28159	11.9375
TRAF3IP2	6.25162	10.3546	7.68487
IL1A	2.41825	6.66055	15.061
IL27	5.81615	9.64107	8.47931
BCL6	5.149	11.8557	6.61878
C5	2.13125	12.9639	8.35437
BCL3	3.62481	9.59919	10.2197
IL33	7.04591	4.94807	11.2422
IL22	4.49627	9.93454	8.76961
MIF	8.18491	8.70502	6.27485
TGFB1	4.86282	9.49468	8.80054
CDKN2A	3.84684	15.7741	3.44223
RIPK2	4.93499	6.83391	11.0347
BTK	4.08751	9.08845	9.32481
CD28	7.20981	6.30629	8.89798
IRF1	2.56553	7.01881	12.7814
MAP3K14	8.12917	8.96834	5.08388
REL	5.09064	10.3738	6.53246
RIGI	3.67157	11.1522	7.08745
IL17RA	4.26812	7.33576	10.165
GFI1	4.9509	8.22934	8.36322
ERK	5.94396	6.41937	9.06114
STAT5A	9.52957	7.04247	4.83919
JAG2	5.91504	7.13781	8.10451
IL36A	3.00448	6.37382	11.7124
TERT	3.94633	11.8732	5.12596
IL-1R	5.40467	4.88828	10.6513
FOXP3	6.09802	4.14073	10.657
CD36	5.79177	6.55843	8.43989
IL13	7.83839	1.95236	10.7438
STAT5B	7.6373	7.59194	5.26604
HIF1A	5.06077	12.2828	3.11315
MALT1	4.30883	5.60586	10.267
TICAM1	6.30082	5.53154	8.33428
CHD1	3.14016	6.66221	10.0991
Jnk	4.76791	9.32495	5.61736
CSF1	9.28522	8.22934	1.75012
NFKBIZ	4.48624	5.84653	8.80634
TNFSF14	2.72312	5.78305	10.5964
P38 MAPK	6.18582	6.43311	6.36631
IFNAR1	3.57391	9.43417	5.69898
PEBP1	2.63802	9.30717	6.68241
IL1RAP	1.43061	8.90342	8.17337
Interferon alpha	6.87665	4.80741	6.74113
S100A8	5.78368	6.23342	6.38234
MAVS	3.76236	8.4168	6.02951
MAP3K8	3.50451	7.88437	6.7488
ID2	6.31856	9.05913	2.68427
IL17F	3.36333	1.3868	13.232
JUN	4.24461	5.45475	8.27376
NFKB2	6.3396	3.18975	8.3924
TRAF6	7.14636	4.88828	5.77574
IRF4	5.11743	8.5006	3.79839
Akt	6.04556	7.8611	3.42297
OSCAR	2.61148	2.35854	12.0633
MAPKAPK2	3.64895	4.71567	8.63717
RGS10	5.13448	7.77748	4.05671
JUNB	4.07119	4.81905	7.90019
MAPK14	2.31922	4.01631	10.3705
IKBKG	4.98311	6.90182	4.75548
EIF2AK2	4.33539	6.55843	5.70706
IKZF1	4.78872	8.54539	3.26556
PTGS2	4.03632	3.42586	9.00874
ZFTA-RELA	7.1934	3.42275	5.82209
RET	2.96	6.50089	6.97295
IL1RL2	1.43061	6.77037	8.17337
MTOR	3.52526	7.02844	5.78897
ERK1/2	4.00665	5.52619	6.65394
RC3H1	0	7.03959	9.08845
APOE	4.77982	3.93683	7.35624
AHR	1.74252	5.08777	9.19378
C6	3.58015	5.38162	7.04078
ID3	5.61903	7.28984	3.09048
TNFAIP3	7.34118	6.68638	1.83971
CASP8	3.67357	7.9761	4.18365
ZBTB16	5.16086	7.90087	2.73784
CSF2	3.40819	6.81148	5.57931
RELB	5.2641	6.31548	4.18365
Fcer1	2.2397	6.35838	7.16044
LDB1	5.41396	2.72544	7.38215
IL12 (complex)	2.75767	3.52242	9.17584
VCAN	2.50803	3.18975	9.72509
KITLG	2.10278	9.26676	3.93916
NPM1	3.42731	6.41937	5.44247
NOD2	5.1036	3.17569	6.86492
PRDM1	4.84211	2.07632	8.16543
IL17C	3.24443	9.05368	2.7036
Tlr	5.47966	2.0771	7.43705
PIK3R1	4.56096	6.90175	3.49788
ITGB2	3.86121	6.63624	4.43331
IRF3	2.40965	7.9792	4.5385
USP38	1.48402	4.94483	8.4845
PPIF	5.6513	3.72049	5.54098
TRIM24	0	5.94468	8.96333
PI3K (complex)	5.70742	4.94807	4.13086
IFNLR1	2.32719	6.58727	5.8695
Collagen type II	2.88765	2.63273	9.24751
BSG	4.26812	3.88276	6.61249
FPR2	2.92482	6.20566	5.62878
TP63	5.10142	3.33111	6.28424
PF4	3.15443	5.43197	6.04561
CD200R1	3.44706	5.92939	5.21838
WLS	0	10.5186	4.05558
mir-21	4.96723	4.22431	5.31893
NLRX1	5.3684	4.85228	4.28595
CLEC7A	2.85206	6.05272	5.47666
BTG2	0	5.72189	8.61168
GPR132	3.19069	6.77037	4.34167
CCR5	4.11731	5.34675	4.77556
PDCD1	2.01046	5.76053	6.44015
EGR1	3.73588	3.24035	7.21797
TLR5	2.81791	4.19813	7.15973
SIRT1	2.00532	6.73581	5.38961
CG	5.48844	5.25386	3.30219
SMARCA4	2.75416	5.93442	5.27138
IL1R2	3.58015	3.32235	7.04078
PLCE1	3.58015	3.32235	7.04078
KLF13	3.50159	7.44743	2.95852
PPP2CA	4.01502	5.20863	4.63866
IFNA2	2.91932	6.41705	4.33555
Aldose Reductase	3.04733	6.4646	4.12122
CEBPB	5.91958	2.46477	5.20871
NFE2L2	1.66057	5.79207	6.11936
TNFSF15	0	7.13781	6.41581
NLRP3	3.53882	3.04749	6.8183
NR1H3	6.31856	4.34461	2.68427
IFIH1	5.47966	3.45046	4.39519
IL36G	1.32099	4.42185	7.55157
IL36B	1.32099	4.42185	7.55157
C5AR1	2.08891	4.47257	6.68603
Ige	0	8.62073	4.59546
SP1	5.41106	2.79337	4.9893
RNA polymerase II	2.54538	3.84493	6.7864
IL32	5.96547	2.30833	4.87362
Ifnar	0	4.96642	8.14078
KLF11	2.56553	5.68824	4.85248
MAPK1	0	6.67005	6.41188
IL1RL1	2.92482	2.66968	7.44655
LYN	2.10278	9.26676	1.58625
STAT5a/b	2.91932	7.87846	2.14744
DRD2	4.43405	3.9272	4.57122
KRT17	5.86606	2.26105	4.77556
SIGIRR	4.69264	2.63273	5.55099
KIT	4.41383	3.90724	4.54632
SNCA	5.50379	4.52942	2.79654
CCL5	8.66661	0	4.11892
ACE	1.45646	6.8859	4.42468
C3	2.01046	4.3115	6.44015
PRKCD	4.50907	5.02291	3.21839
BCL11B	4.77201	4.26119	3.70293
IRF8	3.55043	6.63963	2.52973
ZFP36	3.34781	4.3115	5.05163
PTPRC	4.08227	5.29943	3.27559
CCDC88A	3.76297	5.67296	3.21822
PRL	4.66112	3.92667	4.00444
HAVCR2	4.58524	4.19813	3.77102
FOXO3	3.07403	4.64528	4.82653
OGA	2.70211	5.49765	4.32138
IL12B	2.2072	4.71567	5.55864
IFNGR1	3.32338	3.8871	5.26094
RRAS2	2.45331	4.24348	5.76189
USP8	0	2.97087	9.44182
SPI1	3.83786	4.22431	4.34413
ADORA2B	4.01502	2.19494	6.17964
TRAF3	6.04969	1.6308	4.70074
GLI2	6.07735	2.7802	3.49788
EZH2	3.06201	5.15507	4.10388
CCL19	1.95642	6.5935	3.7698
IL27RA	2.44634	5.20863	4.63866
TNIP1	2.44634	3.63139	6.17964
CCL2	3.5779	3.19824	5.43873
NEDD4L	5.77247	1.48962	4.9488
NFAT5	4.69641	1.99436	5.51876
TNFRSF4	3.09247	6.56053	2.55331
TBK1	4.15451	4.92318	3.10539
TFEB	4.73878	1.41743	6.01347
MAP3K2	3.66668	3.40866	5.08579
SERPINB7	3.69698	0	8.42183
FAS	4.08751	1.41891	6.60183
SOCS6	3.14016	2.88391	6.0833
SATB1	1.30243	7.55203	3.2427
PPARD	2.51627	4.7866	4.75706
MRGPRX3	5.51845	3.47882	3.05891
CITED2	1.87291	1.53375	8.6237
NR4A2	0	4.21241	7.72782
ABCG1	3.86121	5.00127	3.05891
GNA13	1.45646	0	10.4613
EIF4B	6.50339	0	5.40549
SELPLG	5.72715	0	6.17964
TGFBR2	4.74964	4.81613	2.33247
LCN2	4.49627	2.73318	4.64789
BATF	1.30215	8.17406	2.38789
CARD9	4.3509	3.96504	3.53983
SAMSN1	3.00214	6.58772	2.22656
FCER1G	1.36144	4.5506	5.88651
ETS1	3.38488	5.11608	3.29235
DUOX1	0	4.57886	7.15576
LTB4R	2.63802	2.38486	6.68241
BACH2	3.42655	4.41708	3.8564
IL1RN	0	4.94468	6.75046
BIRC3	4.87294	2.7489	4.05558
IL12 (family)	2.58577	5.49735	3.4195
MMP9	3.00214	5.17353	3.29822
HMOX1	4.29755	1.51716	5.65039
CRLF2	3.42966	5.14461	2.88715
ITK	3.03108	3.88753	4.52173
NOTCH1	3.60982	4.24348	3.56394
PTPN1	7.10035	0	4.28595
GSK3B	3.01652	3.86807	4.49745
CD44	6.29149	1.56398	3.52607
IL37	2.96371	4.42185	3.99323
RNF138	2.88765	6.12746	2.35128
TIFA	5.43091	3.1062	2.82138
SERPINE2	4.08227	5.29943	1.96164
CARD14	3.36333	1.3868	6.56303
PTPN6	3.67357	4.74877	2.87565
CCDC50	3.99582	1.68336	5.61696
CISH	4.72271	2.89791	3.65496
NFKBIA	2.98792	3.82985	4.44979
TGM2	2.77505	3.20724	5.27683
BECN1	0	5.9125	5.33725
PARP1	5.13487	2.24184	3.81514
SCAVENGER receptor CLASS A	1.51351	5.0408	4.60913
IFNL1	1.96218	2.89791	6.28909
HGF	3.55043	3.05884	4.5385
TAFAZZIN	1.76459	2.20351	7.10361
ICOS	3.9827	5.16503	1.89828
DUSP1	2.61576	2.25182	6.1494
RAG1	0	6.58727	4.39519
Ciap	2.88765	8.07361	0
NFATC1	2.13125	6.07526	2.73853
TNFRSF25	1.48402	4.94483	4.51354
YBX1	2.90606	3.72049	4.3135
NOS2	6.90786	0	4.01945
BRD4	4.52187	0	6.40271
Ccl2	2.17595	4.65142	4.08751
IL22RA1	0	5.67296	5.23938
RIPK1	2.14587	1.89818	6.86492
ZBTB10	2.35942	2.99203	5.53819
CD5	3.24443	4.85559	2.7036
PTGER4	2.33513	4.04326	4.38864
LGALS8	1.70304	1.5755	7.45614
BRAF	1.89491	4.07441	4.75505
EGFR	3.75887	5.1778	1.774
APP	2.49555	2.64298	5.552
C5AR2	3.24443	2.98774	4.42468
ECSIT	2.78511	2.53084	5.33725
AIRE	3.97664	4.70094	1.9613
SOCS1	4.03904	3.53799	2.99457
GRN	4.03904	0	6.51635
KLK5	1.43061	4.7722	4.34167
F2RL1	0	5.55073	4.97791
WNT5A	1.45795	3.17736	5.87016
TRAIP	1.38324	6.56053	2.55331
IL23A	2.75354	7.71361	0
LDL	4.41383	2.67331	3.35541
TSLP	0	4.78256	5.64272
PRKCQ	2.72312	4.05313	3.62717
RPSA	2.72312	2.4693	5.20862
STAT4	3.44706	3.06888	3.88351
TNFRSF18	5.00911	2.83644	2.55331
IL9	1.40625	4.69395	4.2638
TLR6	1.40625	4.69395	4.2638
TBX21	0	7.63824	2.71717
IL4R	0	6.83564	3.4558
TANK	2.69378	2.44018	5.14786
GNAI2	4.69264	0	5.55099
FCGR2A	3.80464	2.05905	4.35795
SLC30A5	0	4.05767	6.15839
Hdac	6.06292	4.11236	0
FLT3LG	8.06424	0	2.10609
Irgm1	1.70542	6.33603	2.10996
SLC9A3R1	0	2.21638	7.88486
TIGIT	0	5.25762	4.82518
ETV6-RUNX1	1.47588	4.34197	4.26223
LRP5	3.75053	3.36914	2.95073
ESR1	3.32052	3.22937	3.51435
IRAK3	6.36824	0	3.67328
EPO	6.04969	1.6308	2.35716
HSP90B1	2.17595	6.19188	1.65669
HMGB2	0	3.69815	6.29436
STK38	1.95642	1.82821	6.15839
STAG2	0	5.25341	4.68303
ATF2	2.27357	3.36914	4.28595
SRC	0	4.55954	5.36256
IRF2	0	3.47664	6.40638
GAPDH	4.19045	2.30833	3.38189
KLF2	2.2397	1.9907	5.64272
CCL21	0	5.14461	4.71255
DAZAP2	0	5.05514	4.76626
NCR3LG1	0	5.05514	4.76626
SPRED1	0	5.05514	4.76626
ICOSLG/LOC102723996	2.96371	4.42185	2.42622
SUPT20H	4.74995	2.66968	2.38789
CUL5	1.95642	4.05767	3.7698
HAVCR1	2.85448	1.45019	5.43645
AGER	7.43004	0	2.25427
SLC7A2	1.54522	1.41835	6.70777
LDLR	4.79884	3.09933	1.73216
HIVEP1	3.60113	3.22122	2.80507
HSF1	4.77864	3.08331	1.72048
MVP	3.24443	0	6.30617
PPARG	1.81718	4.36811	3.35965
IRF5	0	6.53943	3.00359
CD3E	4.47526	2.71792	2.31188
ESR2	0	6.55954	2.92932
FOXL2	0	4.36343	5.11666
ITGAL	0	3.04489	6.42972
FBXO32	1.51351	1.3868	6.56303
MYF6	2.96	6.50089	0
RB1	4.47303	2.84102	2.12695
RNF187	3.10667	3.98862	2.32677
CXCL17	1.81124	6.0513	1.54128
TNC	2.88765	2.63273	3.87716
PIK3CA	2.50803	2.14677	4.73657
NR3C2	2.50803	3.18975	3.65414
TRPV4	4.30883	0	5.03264
ERBB2	3.62754	2.15108	3.53709
FOXO1	2.05719	4.87555	2.37226
CASP1	2.44634	2.19494	4.63866
C5	5.24519	1.33008	2.7036
TRPV2	3.99582	3.73713	1.54128
CLEC4E	2.85206	2.59735	3.82296
SMAD3	0	6.0613	3.18283
PARK7	0	5.66287	3.53983
PRKD1	2.19142	0	7.00823
CDKN1A	2.95167	1.62752	4.61399
EGR3	7.24756	1.93312	0
Havcr1	0	5.84811	3.32619
AMFR	0	5.84811	3.32619
MS4A1	3.3018	3.04489	2.76041
UBA7	1.75372	5.84811	1.48418
TIRAP	3.09247	0	5.98203
ABCB1	0	4.81705	4.25112
mir-142	3.86121	2.09557	3.05891
Gm21596/Hmgb1	6.65023	0	2.35128
PTGIS	3.24443	1.33008	4.42468
TNFRSF9	3.38654	3.00911	2.59672
DOCK8	3.29193	4.23662	1.4629
TNFSF12	4.41383	0	4.54632
NOD1	3.24443	2.98774	2.7036
CBL	4.11731	0	4.77556
VEGFA	3.87301	0	5.01686
CTLA4	2.34588	3.47882	3.05891
PIK3CD	2.34588	3.47882	3.05891
STARD7	0	4.57886	4.29032
SLC7A8	0	4.57886	4.29032
Zfp35	0	4.57886	4.29032
PPP2R5C	1.45646	2.98774	4.42468
IL12A	2.69378	4.00831	2.16074
MAPKAPK3	3.19069	1.30439	4.34167
IL1F10	1.54522	7.28871	0
ADCY7	5.91009	1.53038	1.38905
IFN Beta	1.71385	4.98839	2.12231
TRIM3	3.00448	0	5.79613
Tcf7	3.01047	3.24638	2.50377
ENTPD1	3.66668	0	5.08579
ILF3	1.75751	0	6.97295
EP300	3.00484	1.70622	4.01509
XIAP	1.43061	2.93422	4.34167
YAP1	3.63022	2.18554	2.88304
CXCR2	4.74995	0	3.93384
FADD	3.18736	4.09659	1.3979
MAPK9	0	6.30629	2.35458
PPARGC1A	2.97696	3.20697	2.46689
RXRB	1.32193	3.96355	3.29235
PIK3CG	2.89295	2.52315	3.15556
PRNP	5.07328	1.88377	1.61363
KRAS	4.06033	0	4.50813
DDB2	1.65775	5.51899	1.38905
mir-155	1.93911	4.16508	2.45365
CD3 group	3.62481	3.24465	1.67161
ARNT	2.48949	4.30478	1.7415
LY96	3.58015	0	4.9488
Traj18	3.58015	0	4.9488
CCL22	4.53803	0	3.99047
SQSTM1	3.67357	1.9745	2.87565
TPSG1	2.17732	2.04878	4.29032
TGFA	0	3.73293	4.77556
IL23	0	8.50756	0
POU5F1	2.32318	2.64997	3.52947
IL24	1.48402	7.00985	0
CXCL2	3.09247	2.83644	2.55331
SLC6A1	3.66668	3.40866	1.38905
STK11	0	1.64967	6.78004
P2RX7	1.36144	4.5506	2.50873
Cxcl3	0	5.38162	3.03652
GATA3	2.15118	4.83322	1.42918
CD274	3.62481	1.94308	2.82813
THRA	2.51741	3.20224	2.66838
IL1R1	2.22329	1.9745	4.18365
EBI3	0	2.19494	6.17964
ADA	4.58524	0	3.77102
OLFM4	1.61683	5.38162	1.34855
TRAF2	2.13125	4.55954	1.61363
SCGB1A1	0	4.36209	3.93384
SLC15A4	2.47126	0	5.80467
TTR	1.65775	1.53038	5.08579
SMARCA5	5.03242	3.24035	0
PTPRJ	2.19142	3.24465	2.82813
NLRP12	4.53477	0	3.72118
ADAM17	4.08751	0	4.14568
CASP4	0	2.1537	6.07098
FOXO4	0	6.18171	2.03874
SERPINC1	1.65775	3.40866	3.12249
ETV5	3.93139	2.32436	1.9298
VDR	1.83217	6.34643	0
MGAT5	1.32099	4.42185	2.42622
Il3	2.08891	4.47257	1.57293
STAT	6.44315	1.68336	0
E2F1	5.79243	0	2.32687
CXADR	1.95642	0	6.15839
MST1R	2.96371	2.70835	2.42622
LGALS1	3.51073	1.86963	2.71717
MARCHF3	4.3168	0	3.7698
MAPK8	1.56784	4.60768	1.90932
CTNNB1	2.74058	2.01919	3.32397
LRP6	2.14587	1.89818	4.02649
SIRPA	3.50159	3.24401	1.31165
TNFSF13B	3.50159	3.24401	1.31165
BPIFA1	1.61683	1.48962	4.9488
IL3	3.9827	2.17405	1.89828
CARD11	1.30215	4.36209	2.38789
TRAF4	0	5.14461	2.88715
TNFRSF1B	3.06074	2.68799	2.28269
IKBKE	1.85309	2.73318	3.43518
Nr1h	1.41151	3.08179	3.52048
PPRC1	0	2.09557	5.91805
BIRC5	0	4.96274	3.03092
SENP3	0	4.96274	3.03092
PLG	3.48914	4.50105	0
CCL11	3.36333	0	4.60913
ATR	5.08306	2.88391	0
LGALS3	4.22444	3.72049	0
CDK9	2.72312	0	5.20862
BCL2L1	5.72715	2.19494	0
MYC	2.96563	2.70402	2.22198
IMMT	0	0	7.88486
CSF3	2.6791	2.3137	2.87742
TRAPPC1	1.78495	3.84885	2.22656
PGLYRP2	1.57951	1.45247	4.82518
NCR2	3.14016	4.69395	0
NFKBIE	4.3168	1.82821	1.68563
S100A7	0	4.05767	3.7698
EGLN1	3.40638	1.80255	2.61593
TNFSF4	1.57951	3.24401	2.95852
RAMP1	1.57951	3.24401	2.95852
CXCL6	1.57951	3.24401	2.95852
PTGIR	1.57951	3.24401	2.95852
ARHGAP21	2.3846	3.53759	1.85875
CD69	2.85206	2.59735	2.31624
Map3k7	4.65142	1.68382	1.41891
RGMB	1.87771	0	5.85868
CTSC	4.14133	0	3.59489
IgG2a	3.42966	1.41835	2.88715
WT1	4.17056	3.55654	0
ELAVL1	2.78897	1.51412	3.42181
PIKFYVE	0	3.1062	4.60913
IFN type 1	0	3.1062	4.60913
GPX1	5.77219	0	1.93994
CTSB	5.08306	0	2.60044
IL25	0	4.05313	3.62717
SCD	2.08553	2.62834	2.96104
TIMP1	2.81791	2.56343	2.28265
BCL2	4.01502	3.63139	0
TKT	6.06431	1.5755	0
CEBPD	3.32889	1.75281	2.54093
HDAC1	0	4.19262	3.40159
PRKD	2.61148	0	4.97791
ZMPSTE24	3.77729	2.0414	1.76796
CD86	2.78511	2.53084	2.2504
EIF4E	4.07662	3.46506	0
TP73	3.4275	0	4.10553
SDC1	1.51351	1.3868	4.60913
NOX1	1.51351	1.3868	4.60913
RXRA	0	2.83183	4.66613
SASH1	3.27386	4.21241	0
Gzmb	0	3.88242	3.59489
IL9R	0	3.88242	3.59489
PEBP4	5.91009	1.53038	0
CLU	3.6987	1.9907	1.71825
ABCB4	2.27357	3.36914	1.75102
IL13RA1	1.87771	3.88242	1.60734
Fcgr2	1.87771	3.88242	1.60734
EHF	0	1.5624	5.79471
EPHA2	0	3.88276	3.4583
PSMB11	0	0	7.32647
CYBB	2.69378	2.44018	2.16074
OGG1	1.48402	3.04489	2.76041
SLC30A7	0	2.93422	4.34167
ZBTB7B	2.2397	3.3178	1.71825
NONO	1.45197	3.16507	2.6324
ANKRD42	3.99582	1.68336	1.54128
MARK2	2.66543	2.41205	2.13294
PTGER2	1.67258	2.46094	3.07287
CREB1	2.18557	2.76108	2.24342
ATM	2.25646	2.00724	2.92517
FHL2	0	3.80558	3.38189
IKZF2	0	3.80558	3.38189
LTC4S	0	3.73713	3.44995
IL17RB	0	3.73713	3.44995
estrogen receptor	0	1.60587	5.56993
AMBP	1.75372	0	5.41415
IPMK	2.2072	3.26855	1.68684
FAM177A1	0	0	7.15576
RAC1	0	3.15355	3.99684
CMKLR1	1.45646	2.98774	2.7036
ATG16L1	1.45646	2.98774	2.7036
FCER1A	1.45646	2.98774	2.7036
GAB2	4.74995	0	2.38789
DLL4	2.63802	2.38486	2.10609
Ighe	2.35294	0	4.76626
CXCR1	1.81124	3.73713	1.54128
PRMT7	1.81124	3.73713	1.54128
SOX11	2.43564	2.07632	2.56312
RETN	4.53477	2.53084	0
Histone h3	0	4.01582	3.03083
MAP3K21	0	1.62601	5.41415
GATA2	1.54028	1.90766	3.59027
GLI1	2.4113	3.28691	1.32828
S100A9	3.44897	1.97871	1.59806
FLT3	2.81791	4.19813	0
EGR2	3.23558	3.77801	0
CPT1B	5.10219	0	1.90922
Ttc39aos1	0	4.39003	2.61593
OSMR	0	1.8155	5.1839
INSIG1	2.81723	0	4.16586
Tgf beta	1.87291	3.2594	1.84938
Cyp4a14	3.8715	1.62601	1.48418
TNFSF9	3.8715	1.62601	1.48418
ADGRF5	3.8715	1.62601	1.48418
LTA	0	3.69815	3.27559
MIAT	0	3.69815	3.27559
VTN	5.53496	1.41835	0
NFkB (family)	1.81124	1.68336	3.44995
S100a7a	0	3.61303	3.32619
IKBKB-DT	0	3.61303	3.32619
KL	2.2072	4.71567	0
PTPN11	3.03108	3.88753	0
PLAU	5.23074	0	1.68684
STAT2	2.17595	1.92782	2.80507
FGD3	6.89739	0	0
GNA14	3.25606	0	3.63152
TRPM2	2.92482	0	3.93384
IGHE	1.75372	3.61303	1.48418
EML4-ALK	3.03108	1.5624	2.25427
MAFA	2.37591	0	4.47064
MAF	0	3.63139	3.20959
JUND	5.16595	0	1.65669
MAP3K7	0	5.00127	1.82113
RBPJ	2.09834	4.72391	0
USP9X	5.43091	1.3868	0
STK4	6.81096	0	0
PTX3	4.53477	0	2.2504
THRB	4.65159	2.13154	0
PRKCE	2.16077	4.62021	0
CSF	3.5779	3.19824	0
ADORA3	1.38324	2.83644	2.55331
FGFR	3.76297	1.5755	1.43392
Ap1	0	2.98983	3.77778
PNPT1	0	4.96274	1.80299
SHC1	0	4.96274	1.80299
HSPB1	2.88765	0	3.87716
RARA	0	5.37172	1.38267
Fibrinogen	1.65775	0	5.08579
NLRC4	1.65775	0	5.08579
ASPSCR1-TFE3	0	0	6.72009
WTAP	4.48624	0	2.21939
IGF1R	1.57806	3.6414	1.48548
Immunoglobulin	3.38654	1.78981	1.52196
BAK1	4.30883	2.38486	0
TP53COR1	1.36144	2.79153	2.50873
SIVA1	2.35294	2.22423	2.08088
IL12RB2	1.70304	3.50473	1.43392
OGT	2.94629	1.50844	2.17318
ACE2	2.468	2.21638	1.93994
CNOT7	0	0	6.61249
BCR (complex)	1.60941	2.81135	2.19122
MAPK7	2.08891	1.84209	2.6756
IFN alpha/beta	3.48914	3.11047	0
IL11RA	3.6987	0	2.90015
ADIPOQ	2.0177	2.53842	2.03096
CYP2J2	3.66668	1.53038	1.38905
INHBA	4.62742	1.95567	0
STAP2	5.24519	1.33008	0
PTEN	1.62311	3.16983	1.76746
cyclooxygenase	0	3.40866	3.12249
HRH1	0	3.40866	3.12249
TCF4	2.19016	1.7481	2.56063
IL6R	2.42524	2.17405	1.89828
CREBBP	1.44529	0	5.0451
SMAD4	0	4.49586	1.99389
IGF1	2.25025	0	4.22409
TCF12	1.73974	2.56218	2.16023
PTGDR2	1.65775	3.40866	1.38905
TNFRSF6B	1.65775	3.40866	1.38905
ACKR2	0	6.44693	0
ADORA2A	3.73588	0	2.7053
RAF1	2.58577	3.84357	0
JAK3	2.58577	3.84357	0
NR4A1	0	3.12364	3.30348
LBP	3.58015	1.48962	1.34855
FCGR1A	3.58015	1.48962	1.34855
NEU1	3.58015	1.48962	1.34855
TCL1A	3.04582	0	3.35541
CDK19	2.59541	0	3.79839
TFAP2A	0	2.82921	3.56325
BTNL2	0	2.82921	3.56325
Hsp90	2.02301	1.77727	2.57782
MERTK	2.56084	3.80558	0
DAXX	1.30215	2.66968	2.38789
IGFBP3	1.30215	2.66968	2.38789
MAP2K4	4.26812	0	2.08011
BCR	0	2.04878	4.29032
STIM1	2.01046	1.76494	2.55922
TREM2	2.01046	1.76494	2.55922
PALMD	0	2.56343	3.77102
CD14	4.08227	2.2384	0
NR1H2	1.69707	2.49785	2.09775
GNAQ	3.65902	0	2.6324
BTLA	1.61683	3.32235	1.34855
PIM3	1.61683	3.32235	1.34855
POU2AF1	3.20417	1.67291	1.40833
HMG20A	1.59629	4.68193	0
MAP2K1/2	1.98595	1.74087	2.52293
CEBPA	1.3777	0	4.82934
COPA	0	3.24401	2.95852
RNASE2	0	2.4995	3.67328
SPHK1	4.15335	0	2.00691
SRPK1	4.3168	1.82821	0
DGKA	1.61683	1.48962	3.03652
Iga	1.61683	1.48962	3.03652
PGF	2.63802	0	3.49839
TAC1	1.57951	3.24401	1.31165
DSG1	2.17732	2.04878	1.90569
FLCN	1.44605	0	4.68079
IRF9	1.93911	4.16508	0
TXN	0	3.96504	2.13294
BPIFB1	0	0	6.0833
CLEC11A	2.44634	3.63139	0
P2RX4	3.3018	0	2.76041
NRTN	0	3.1723	2.88715
SLC7A5	0	3.1723	2.88715
CLDN7	0	2.24184	3.81514
NFIL3	0	6.05272	0
CD300C	2.05285	0	3.99047
C8	2.05285	0	3.99047
C7	2.05285	0	3.99047
ERO1A	2.05285	0	3.99047
DEFB103A/DEFB103B	1.95642	4.05767	0
GATM	4.3168	0	1.68563
TYROBP	4.0482	0	1.93994
EBF1	3.76236	2.20281	0
FOS	2.07359	0	3.87093
PML-RARA	2.56084	0	3.38189
LGR4	2.3846	3.53759	0
AIM2	0	3.84357	2.05495
TYR	4.14133	1.74967	0
SH2D5	4.14133	1.74967	0
ARRB2	2.53663	0	3.34541
TLR7/8	3.9827	0	1.89828
OSM	0	2.17442	3.70097
SP3	2.31922	1.96329	1.58337
ATF4	0	2.74264	3.10173
BAX	3.77729	2.0414	0
PDGF BB	1.46397	4.33618	0
NPC1	2.36764	0	3.42297
SUMO3	0	3.76873	2.00691
NBEAL2	1.43061	0	4.34167
ACVRL1	1.43061	0	4.34167
LGR5	3.00448	2.7489	0
PELP1	0	3.1408	2.60892
CBLC	4.14133	0	1.60734
MARCO	4.14133	0	1.60734
RGS16	0	4.05767	1.68563
Tnfsf9	1.32099	4.42185	0
PROC	3.14016	0	2.60044
MSR1	3.14016	0	2.60044
PELI2	1.95642	0	3.7698
NR4A3	0	3.06888	2.65537
ERN1	3.62197	2.1022	0
PI3K (family)	2.74612	0	2.96439
TNFRSF21	0	2.98774	2.7036
TNFSF10	3.86121	0	1.82113
Muc4	3.99582	1.68336	0
PANX1	1.40625	0	4.2638
MAPT	1.45039	1.58595	2.63156
CLEC10A	0	3.69815	1.96164
CGAS	0	3.69815	1.96164
IL-35	0	1.30439	4.34167
ZBP1	3.09247	0	2.55331
SLPI	3.09247	0	2.55331
PRKCI	0	2.28435	3.34541
NQO1	3.64895	1.95863	0
TGFBR1	5.60655	0	0
MAPK3	0	3.00911	2.59672
BCL10	1.48402	1.35747	2.76041
CAPN3	1.48402	1.35747	2.76041
CUX1	0	0	5.60025
GADD45A	3.04733	0	2.50873
Cyp2c70	3.04733	0	2.50873
PRKCA	1.78495	1.54397	2.22656
IGFBP1	1.81124	3.73713	0
GNL1	1.81124	3.73713	0
SELE	1.81124	3.73713	0
FIRRE	1.81124	3.73713	0
ELK1	3.77729	0	1.76796
NOX4	3.75053	0	1.75102
BAG3	3.8715	1.62601	0
SLIT2	0	3.88242	1.60734
LTB	0	2.88391	2.60044
GNA15	0	0	5.47666
MIR31HG	0	0	5.47666
IKBIP	1.87771	0	3.59489
RNF152	1.87771	0	3.59489
N4BP1	3.00448	0	2.46644
CFLAR	3.00448	0	2.46644
RARRES2	3.00448	0	2.46644
Fc gamma receptor	3.00448	0	2.46644
PLCB3	1.95642	1.82821	1.68563
RSF1	1.95642	1.82821	1.68563
STK17B	1.95642	1.82821	1.68563
ADAM8	1.95642	1.82821	1.68563
MMP2	3.5551	1.89818	0
FAM83A	2.85206	2.59735	0
Brd4	0	0	5.43645
FYN	0	2.19494	3.20959
PHLPP1	1.34072	0	4.05558
TLR8	1.34072	0	4.05558
NT5E	2.96371	0	2.42622
LEP	1.35324	4.03372	0
TLR1	1.43061	1.30439	2.65042
PPT1	3.8715	0	1.48418
MDK	3.8715	0	1.48418
IL18RAP	0	1.74967	3.59489
mir-146	3.06074	0	2.28269
NEK2	3.76297	1.5755	0
PADI2	0	0	5.33725
TCF3	0	2.98268	2.35275
SAA	2.92482	0	2.38789
C9	1.81124	0	3.44995
TSC1	1.69707	1.45823	2.09775
26s Proteasome	1.5012	0	3.74903
LAMA5	5.24519	0	0
PTPN22	1.30215	0	3.93384
CCR4	1.87771	1.74967	1.60734
MYB	2.79304	2.42519	0
SYVN1	3.55043	0	1.66713
Lh	0	2.56034	2.64615
DICER1	3.19489	0	2.00597
CAVIN1	3.66668	1.53038	0
PRAME	3.66668	1.53038	0
CPEB4	3.66668	1.53038	0
ATF5	3.76297	0	1.43392
HEIH	2.72312	2.4693	0
Pka	0	2.79631	2.3884
RNPS1	2.65349	2.52462	0
REG1A	2.65349	2.52462	0
CLPTM1L	2.65349	2.52462	0
REG4	2.65349	2.52462	0
TRAPPC9	2.65349	2.52462	0
TCEAL7	2.65349	2.52462	0
RBM25	2.65349	2.52462	0
MCM8	2.65349	2.52462	0
IGL	2.65349	2.52462	0
SGC (family)	2.65349	2.52462	0
GSTA1	2.65349	2.52462	0
BCR-JAK2	2.65349	2.52462	0
JAK2	1.63346	3.53799	0
Cdc42	1.81342	0	3.35541
HSPD1	2.85206	0	2.31624
RPS6KB1	2.69378	2.44018	0
TCIM	0	1.68336	3.44995
CXCL8	0	0	5.11666
E2F4	2.11131	0	3.0031
IL2RG	2.06189	3.04862	0
FABP5	2.81791	0	2.28265
PRDX1	0	3.61303	1.48418
NGF	5.08299	0	0
GLRX	1.75372	0	3.32619
IgG	0	3.67502	1.39885
FCMR	3.58015	1.48962	0
FYB1	3.58015	1.48962	0
TNFSF11	3.46792	0	1.57293
PON2	1.81124	1.68336	1.54128
RASGRP4	1.81124	1.68336	1.54128
DRD5	1.81124	1.68336	1.54128
CYBA	1.81124	1.68336	1.54128
ITPR2	1.92782	1.68382	1.41891
Growth hormone	3.20741	1.80735	0
PDK1	2.02301	2.98983	0
LIF	1.62588	1.38896	1.99379
TAB1	0	2.63273	2.35128
IL18R1	3.50159	1.45247	0
Ck2 alpha	3.50159	1.45247	0
HPX	0	1.62601	3.32619
LTB4R2	0	1.62601	3.32619
PRKAA2	4.9509	0	0
NFAT (complex)	0	0	4.9488
SOCS3	3.40638	0	1.53437
TNFSF13	1.61683	3.32235	0
NFAM1	1.61683	3.32235	0
TPT1	0	3.50473	1.43392
IL17RD	3.58015	0	1.34855
TNNI3	3.58015	0	1.34855
HRAS	3.37446	0	1.5476
HLA-DQB1	1.70304	0	3.21822
RUNX3	0	2.59735	2.31624
F7	2.72312	0	2.18953
NCF2	0	2.52462	2.38102
LZTFL1	0	2.52462	2.38102
CCNQ	0	2.52462	2.38102
CDK10	0	2.52462	2.38102
NR1I2	3.35382	0	1.53367
BCKDK	1.75372	1.62601	1.48418
IL18BP	1.75372	1.62601	1.48418
ST14	1.75372	1.62601	1.48418
CX3CL1	1.96218	2.89791	0
HMGB1	2.69378	0	2.16074
ADAP1	3.42966	1.41835	0
IL5	0	2.67121	2.15749
BDNF	2.59541	2.23195	0
TCIRG1	0	0	4.82518
UGCG	1.57951	3.24401	0
PIK3R2	1.57951	3.24401	0
CBLB	3.50159	0	1.31165
LECT2	3.50159	0	1.31165
NRP1	3.50159	0	1.31165
NFKBID	0	3.40866	1.38905
TNFRSF8	0	1.5755	3.21822
EPAS1	0	1.76867	3.01378
P2RY6	0	2.53084	2.2504
HOXA5	0	0	4.77556
CXCL12	3.1383	1.6308	0
PADI4	3.36333	1.3868	0
PLA2G6	4.74995	0	0
ATG7	1.67258	0	3.07287
CHRNA7	2.63802	0	2.10609
DDIT3	2.07529	0	2.65537
MDM4	0	2.4995	2.21939
Lymphotoxin	1.54522	3.1723	0
CYP4F2	1.70304	1.5755	1.43392
CD2	1.70304	1.5755	1.43392
Calcineurin protein(s)	2.61148	0	2.08011
CABIN1	0	3.32235	1.34855
PRKDC	3.3018	1.35747	0
SFTPA1	3.3018	1.35747	0
TRA	3.3018	1.35747	0
IRAK2	1.61683	0	3.03652
BACE1	0	1.53038	3.12249
Hsp70	4.6378	0	0
UBR5	0	4.62021	0
CHEK2	1.51351	3.1062	0
TRAF3IP3	1.51351	3.1062	0
Ferritin	1.51351	3.1062	0
Histone h4	2.48949	2.12872	0
RPL13A	0	0	4.60913
CTSS	4.58524	0	0
LY9	1.65775	1.53038	1.38905
caspase	1.65775	1.53038	1.38905
Gm4836 (includes others)	2.35294	2.22423	0
CIAPIN1	2.35294	2.22423	0
3830403N18Rik/Xlr	2.35294	2.22423	0
Prl3d1 (includes others)	2.35294	2.22423	0
NEU2	2.35294	2.22423	0
PTPRT	2.35294	2.22423	0
IGK	2.35294	2.22423	0
SYCP3	2.35294	2.22423	0
IBTK	2.35294	2.22423	0
SPTBN1	2.35294	2.22423	0
PTPN13	2.35294	2.22423	0
SAP18	2.35294	2.22423	0
TJP2	2.35294	2.22423	0
RPS6KA2	2.35294	2.22423	0
GFI1B	3.24443	1.33008	0
SKP2	0	2.41205	2.13294
MTTP	2.53663	0	2.00691
GNB1	2.53663	0	2.00691
ADAM10	2.44444	2.08488	0
Tnf receptor	0	1.48962	3.03652
DNMT3A	0	1.67234	2.85054
PGR	0	2.23641	2.27182
GNB2	2.51311	0	1.98395
MGP	2.51311	0	1.98395
RPS6KA3	3.19069	1.30439	0
CCL3L3	1.61683	1.48962	1.34855
JUN/JUNB/JUND	1.61683	1.48962	1.34855
SH3KBP1	1.61683	1.48962	1.34855
RNF128	1.61683	1.48962	1.34855
KRIT1	1.61683	1.48962	1.34855
PELI1	1.61683	1.48962	1.34855
CXCR4	2.49025	0	1.96164
Tcrd	1.45646	2.98774	0
KLRC4-KLRK1/KLRK1	1.45646	2.98774	0
ADORA1	1.45646	2.98774	0
PTPN2	4.4395	0	0
ACTL6A	4.4395	0	0
HPSE	2.35294	0	2.08088
HPS1	2.35294	0	2.08088
ANXA1	0	0	4.43331
SMARCB1	1.38938	3.03623	0
SHARPIN	0	0	4.42468
GABPA	4.39442	0	0
DPP4	0	2.33305	2.05495
PCGF2	0	2.33305	2.05495
DNMT1	0	2.91573	1.4629
SAA1	2.44634	0	1.91883
SIN3B	1.43061	2.93422	0
CCR6	1.43061	2.93422	0
JAK1/2	0	1.77727	2.57782
ANXA2	4.3509	0	0
NFATC4	1.57951	1.45247	1.31165
NEDD4	1.57951	1.45247	1.31165
PPIA	1.57951	1.45247	1.31165
KLK1	1.57951	1.45247	1.31165
ITCH	0	2.30833	2.03057
PTPRE	1.51351	0	2.82138
MTORC1	2.29106	2.0414	0
WNT3A	1.92078	2.41006	0
Alpha catenin	1.53376	0	2.79539
FLT4	4.3168	0	0
FCGR2B	4.30883	0	0
GUCY	0	2.22423	2.08088
ARHGDIB	0	2.22423	2.08088
NOXO1	0	2.22423	2.08088
MAPKAPK2/3	0	2.22423	2.08088
ITGA5	1.40625	2.88391	0
CD93	0	4.27867	0
ALOX15	0	2.26105	1.98395
RPS7	2.17732	2.04878	0
MAP1S	2.17732	2.04878	0
ANKRD1	2.17732	2.04878	0
AGPS	2.17732	2.04878	0
ALKBH3	2.17732	2.04878	0
RBM8A	2.17732	2.04878	0
EIF4A3	2.17732	2.04878	0
Integrin alpha 4 beta 1	2.17732	2.04878	0
SET	2.17732	2.04878	0
TRIM28	2.36501	0	1.83971
WAS	0	4.19813	0
TAL1	0	2.34672	1.84938
PLD1	0	0	4.19048
SPRY2	1.68882	2.48541	0
TIMP3	2.34588	0	1.82113
CDK6	2.76934	1.39633	0
TGIF1	1.45646	0	2.7036
AGTR2	1.36144	2.79153	0
ANGPT1	1.36144	2.79153	0
USP7	0	0	4.15096
ADRB	1.47004	0	2.66838
BCAP31	2.32719	0	1.80299
ADAM12	0	4.1191	0
RGS1	0	1.35747	2.76041
CYP27B1	0	2.19494	1.91883
TYK2	0	4.09963	0
IL21R	0	4.09963	0
SAFB	0	0	4.08751
CHIA	2.17732	0	1.90569
UBB	2.17732	0	1.90569
FGR	2.17732	0	1.90569
CASP8AP2	2.17732	0	1.90569
FLII	2.17732	0	1.90569
PCDH1	2.17732	0	1.90569
POU2F2	0	4.05252	0
MNT	2.14587	1.89818	0
IL13RA2	0	1.33008	2.7036
EFNA4	0	2.1537	1.87826
EFNA3	0	2.1537	1.87826
POU2F1	0	2.70286	1.32896
VAV1	1.32099	2.70835	0
CD80	1.32099	2.70835	0
Pkc(s)	0	2.20281	1.81266
BIRC2	1.40625	0	2.60044
IgG1	1.40625	0	2.60044
PPP1R15A	3.99582	0	0
PNPLA7	3.99582	0	0
Mucin	0	0	3.99047
HS6ST2	0	0	3.99047
BMP2	0	3.98862	0
PSIP1	2.05285	1.92448	0
COL4A1	2.05285	1.92448	0
RTKN	2.05285	1.92448	0
PAX4	2.05285	1.92448	0
CD8A	2.05285	1.92448	0
LSINCT5	2.05285	1.92448	0
RPS6KA1	2.05285	1.92448	0
THPO	1.30215	2.66968	0
Esrra	1.60358	2.35696	0
BNIP3L	2.10278	1.85574	0
Igm	2.2397	0	1.71825
PRKACA	0	1.30439	2.65042
BCLAF3	0	2.04878	1.90569
LAPTM4B	0	2.04878	1.90569
LOC290071	0	2.04878	1.90569
HSD17B14	0	2.04878	1.90569
NR2F6	0	2.04878	1.90569
IVNS1ABP	0	2.04878	1.90569
FBXL20	0	2.04878	1.90569
FLOT2	0	2.04878	1.90569
COMMD3-BMI1	0	2.11448	1.83971
PTAFR	1.38324	0	2.55331
USP22	1.73974	0	2.16023
ENPP1	0	3.88242	0
IL23R	0	3.88242	0
Atg5	0	3.88242	0
IFNAR2	0	0	3.87716
NLRC5	1.36144	0	2.50873
ILKAP	1.36144	0	2.50873
IRF7	0	3.86807	0
ABCA1	2.19142	0	1.67161
BK Channel	2.05285	0	1.78164
TNIP3	2.05285	0	1.78164
MCOLN2	2.05285	0	1.78164
AATF	2.05285	0	1.78164
TNFAIP8	2.05285	0	1.78164
Mek	2.07918	1.73143	0
RNASE1	1.34072	0	2.46644
ARRB1	0	3.80558	0
Vegf	0	1.55312	2.24032
mGLUR Group I	1.95642	1.82821	0
BCL2A1	1.95642	1.82821	0
RNF34	1.95642	1.82821	0
IFITM3	1.95642	1.82821	0
EFNA5	0	2.02414	1.75102
WRN	0	0	3.7698
Klrk1	0	3.76873	0
LIPE	1.51405	2.22215	0
S100A6	0	0	3.72118
CASR	1.5076	2.21243	0
CCL4	0	1.92448	1.78164
DTL	0	1.92448	1.78164
MUS81	0	1.92448	1.78164
SUMO2	0	3.69815	0
KAT5	0	3.68618	0
ZFPM1	1.96218	1.71753	0
PTHLH	0	1.9745	1.70238
MECP2	2.19964	0	1.47343
NCF4	3.66668	0	0
S100B	3.66668	0	0
TRIM29	3.66668	0	0
GPS2	2.08891	0	1.57293
EFNA1	0	1.95863	1.68684
EFNA2	0	1.95863	1.68684
IgG2b	1.95642	0	1.68563
MARCHF1	1.95642	0	1.68563
KLRD1	1.95642	0	1.68563
TAS2R14	1.95642	0	1.68563
PILRA	1.95642	0	1.68563
LUM	1.95642	0	1.68563
Muc1	1.95642	0	1.68563
GPD1	0	1.49132	2.14744
RUVBL1	0	3.63139	0
RORA	0	3.63104	0
KLRB1	1.87771	1.74967	0
CD244	1.87771	1.74967	0
BTG1	1.87771	1.74967	0
ACIN1	1.87771	1.74967	0
EEF2K	1.87771	1.74967	0
Integrin	1.87771	1.74967	0
ENT	1.87771	1.74967	0
HK2	1.87771	1.74967	0
MSLN	0	3.61303	0
HDAC2	1.46397	2.14677	0
WBP2	0	0	3.60848
SLC25A13	0	1.47458	2.12231
TNFRSF10B	0	0	3.59489
G6PD	3.58015	0	0
MFAP4	3.58015	0	0
IL10RA	0	0	3.56401
WWTR1	0	1.91286	1.64206
RAG2	0	3.55372	0
COP1	1.89491	1.65156	0
STK40	0	0	3.54115
Fcor	0	1.82821	1.68563
USP15	0	1.82821	1.68563
VIPR2	0	1.82821	1.68563
FUT7	0	1.82821	1.68563
CXCL1	0	1.82821	1.68563
TPR	0	1.82821	1.68563
LGALS9B	0	1.82821	1.68563
ABCC8	0	1.82821	1.68563
CXCL3	3.50159	0	0
PIAS3	1.81124	1.68336	0
JMY	1.81124	1.68336	0
PIMREG	1.81124	1.68336	0
HADH	1.81124	1.68336	0
HLA-DQ	1.81124	1.68336	0
LAX1	1.81124	1.68336	0
Tlr13	1.87771	0	1.60734
MC3R	1.87771	0	1.60734
Ifn	1.87771	0	1.60734
SERPINB3	1.87771	0	1.60734
GDF15	1.87771	0	1.60734
SENP6	1.87771	0	1.60734
ELN	1.87771	0	1.60734
USF2	0	3.47882	0
COL18A1	1.98595	0	1.47433
HS6ST1	0	0	3.44995
TAPBP	0	0	3.44995
ERG	2.07287	0	1.35805
SAMHD1	3.42966	0	0
TRIM38	3.42966	0	0
KCNN4	3.42966	0	0
TARDBP	1.54721	0	1.87935
SOD1	1.73696	0	1.68052
SELP	0	3.40866	0
INS	1.37857	2.01829	0
Mapk	0	0	3.38189
NCR1	1.75372	1.62601	0
GADD45B	1.75372	1.62601	0
NCR3	1.75372	1.62601	0
TRPM2-AS_NR_109964.1	1.75372	1.62601	0
PSMB10	1.75372	1.62601	0
PIWIL2	1.75372	1.62601	0
PPM1D	1.75372	1.62601	0
mir-223	0	3.37486	0
CLEC4G	0	3.36914	0
CCL3	0	1.74967	1.60734
BTC	0	1.74967	1.60734
IGFBP7	0	1.74967	1.60734
INPPL1	0	1.74967	1.60734
ARID3B	1.81124	0	1.54128
PRTN3	1.81124	0	1.54128
LY86	1.81124	0	1.54128
TGFB2	0	0	3.34541
ADGRE2	0	0	3.34541
LTBR	0	3.3432	0
FSH	1.43202	0	1.90863
RICTOR	3.33873	0	0
CAV1	1.5076	0	1.82193
IL7R	1.78495	1.54397	0
BIN1	0	0	3.32619
KMT2A-AFF1	0	3.32235	0
CREB3L1	0	3.32235	0
PIM1	0	0	3.31
CDK8	0	0	3.31
ICAM1	0	0	3.31
DEK	3.3018	0	0
NAMPT	0	0	3.29822
EHMT1	0	1.35322	1.9402
SERPINE1	0	1.77727	1.50975
CYLD-AS1	0	1.77727	1.50975
CD38	0	0	3.27981
GPRC5A	1.70304	1.5755	0
TFR2	1.70304	1.5755	0
RPS6KB2	1.70304	1.5755	0
RASGRP1	1.70304	1.5755	0
GPR183	1.70304	1.5755	0
B4GALT6	1.70304	1.5755	0
LAT2	1.70304	1.5755	0
PRKAA1	3.27397	0	0
PAX7	3.27386	0	0
SPP1	1.48235	0	1.78538
RETNLB	1.88424	0	1.3775
Hmgb1	3.24443	0	0
DPH5	3.24443	0	0
NFKBIB	3.24443	0	0
RNF215	1.75372	0	1.48418
FEM1A	1.75372	0	1.48418
APOH	1.75372	0	1.48418
GPC1	1.75372	0	1.48418
B4GALT1	1.75372	0	1.48418
HINT1	0	1.68336	1.54128
TNFRSF17	0	1.68336	1.54128
MAML1	0	1.68336	1.54128
TIMD4	0	1.68336	1.54128
SDHA	0	1.68336	1.54128
CDC20	0	1.68336	1.54128
HBEGF	0	1.68336	1.54128
MAPK10	0	0	3.21822
DACH1	0	0	3.21822
RHO	0	1.74087	1.47433
RNF216	1.65775	1.53038	0
ATP1B1	1.65775	1.53038	0
PTGDR	1.65775	1.53038	0
HDAC11	1.65775	1.53038	0
CPEB1	0	3.1723	0
IFNA1/IFNA13	0	3.1723	0
SYK	1.70542	1.46636	0
ITGB1	1.43435	0	1.71608
GAS6	3.14016	0	0
XDH	3.14016	0	0
MFN2	3.14016	0	0
UNC93B1	3.14016	0	0
CYP2E1	3.14016	0	0
CTSZ	1.70304	0	1.43392
CD80/CD86	1.70304	0	1.43392
COCH	1.70304	0	1.43392
UNC5B	1.70304	0	1.43392
STC1	1.70304	0	1.43392
AREG	0	1.69489	1.42966
PKM	1.81342	0	1.31046
hemoglobin	0	0	3.12249
TRAF7	0	0	3.12249
C3AR1	0	0	3.11692
UBASH3A	0	1.62601	1.48418
ETV6-NTRK3	0	1.62601	1.48418
ZBTB32	0	1.62601	1.48418
CFH	0	1.62601	1.48418
Ppp2c	0	1.62601	1.48418
PNPLA8	0	1.62601	1.48418
GAS5	1.61683	1.48962	0
NDUFA13	1.61683	1.48962	0
TRAF5	1.61683	1.48962	0
ZBTB33	1.61683	1.48962	0
GRK2	1.61683	1.48962	0
AR	0	1.35625	1.73698
PLA2G4A	3.09247	0	0
OPA1	3.09247	0	0
TNFRSF13B	3.09247	0	0
mir-17	3.09247	0	0
CHEK1	3.09247	0	0
ARID1A	0	1.40442	1.68052
MAX	0	3.06888	0
COL2A1	3.04733	0	0
LY6E	3.04733	0	0
ORAI1	3.04733	0	0
CASP3	3.04733	0	0
TRPA1	1.65775	0	1.38905
SWAP70	1.65775	0	1.38905
CTTN	1.65775	0	1.38905
Laminin5	1.65775	0	1.38905
CD180	1.65775	0	1.38905
LILRA2	1.65775	0	1.38905
FCER2	1.65775	0	1.38905
NQO2	1.65775	0	1.38905
PDK2	1.65775	0	1.38905
F630028O10Rik	1.65775	0	1.38905
Ptgs2os2	0	3.04489	0
Focal adhesion kinase	0	0	3.03652
HIRA	0	0	3.03652
HRH2	1.57951	1.45247	0
mir-127	1.57951	1.45247	0
LAT	1.57951	1.45247	0
S1PR1	1.57951	1.45247	0
RPS6KA4	1.57951	1.45247	0
SRF	1.6711	1.34208	0
STK17A	0	1.5755	1.43392
ILF2	0	1.5755	1.43392
Sry	0	1.5755	1.43392
ATXN3	0	1.5755	1.43392
TMEM79	0	1.5755	1.43392
ARHGDIA	0	1.5755	1.43392
mir-148	3.00448	0	0
mir-3622	0	2.98774	0
N-cor	1.61094	1.37444	0
EGF	2.97534	0	0
CBFA2T3	0	2.97087	0
CST3	1.61683	0	1.34855
NDFIP1	1.61683	0	1.34855
LRPAP1	1.61683	0	1.34855
KLRG1	1.61683	0	1.34855
HCAR1	2.96371	0	0
TNFRSF10A	2.96371	0	0
ZNF148	1.54522	1.41835	0
PLA2G2D	1.54522	1.41835	0
HPGDS	1.54522	1.41835	0
FGF18	1.54522	1.41835	0
B4GALNT1	1.54522	1.41835	0
LETMD1	1.54522	1.41835	0
PAEP	0	0	2.95852
SPINT2	0	0	2.95852
let-7	0	0	2.95073
DLX3	0	2.93422	0
RMRP	0	2.93422	0
BMX	0	1.53038	1.38905
CDC37	0	1.53038	1.38905
CSF2RA	0	1.53038	1.38905
IKZF3	0	2.91573	0
Klra7 (includes others)	1.51351	1.3868	0
ODC1	1.51351	1.3868	0
mir-124	1.51351	1.3868	0
PPP1R1B	1.51351	1.3868	0
TAP1	1.51351	1.3868	0
BGN	1.51351	1.3868	0
ANGPTL2	1.51351	1.3868	0
EIF2AK4	0	0	2.90015
TIA1	1.57951	0	1.31165
LGALS3BP	1.57951	0	1.31165
Cdkn1c	2.88765	0	0
COMMD1	2.88765	0	0
SH3PXD2A-AS1	2.88765	0	0
ZNF768	2.88765	0	0
DDX25	1.5609	1.32589	0
TFAM	0	1.57179	1.31046
USP19	2.85206	0	0
BCL2L11	2.85206	0	0
EIF4G1	2.85206	0	0
CCR1	2.85206	0	0
MAPK13	1.48402	1.35747	0
PNN	1.48402	1.35747	0
CD81	1.48402	1.35747	0
MUC13	1.48402	1.35747	0
RAS	1.48402	1.35747	0
TICAM2	1.48402	1.35747	0
ITGA6	1.48402	1.35747	0
FANCD2	1.48402	1.35747	0
PSMB8	1.48402	1.35747	0
LTBP2	0	1.48962	1.34855
Flg	0	1.48962	1.34855
FXN	0	1.48962	1.34855
DYRK1B	0	1.48962	1.34855
TFAP2B	0	1.48962	1.34855
JINK1/2	2.81791	0	0
NOS1	2.81791	0	0
AURKB	0	2.79153	0
MAPK12	1.45646	1.33008	0
SOD3	1.45646	1.33008	0
MANF	1.45646	1.33008	0
TNFRSF13C	1.45646	1.33008	0
ACVR1C	1.45646	1.33008	0
ST8SIA1	1.45646	1.33008	0
PLAUR	2.78511	0	0
MET	0	0	2.78217
METTL3	2.76934	0	0
DUSP14	0	1.45247	1.31165
PRKRA	0	1.45247	1.31165
APOC3	0	1.45247	1.31165
LMO4	0	1.45247	1.31165
SREBF1	2.76126	0	0
PHB1	2.75354	0	0
IFI16	2.75354	0	0
GATA1	0	2.75183	0
LRBA	1.43061	1.30439	0
GSK3A	1.43061	1.30439	0
SERPINF1	1.43061	1.30439	0
KHDRBS1	1.43061	1.30439	0
SLC29A1	1.43061	1.30439	0
HCAR2	1.43061	1.30439	0
PXDN	1.43061	1.30439	0
PRKN	2.72312	0	0
TLN1	2.72312	0	0
RORC	0	2.71543	0
mir-182	0	0	2.6962
HOTAIR	2.69378	0	0
MEF2D	0	0	2.6756
LAS1L	0	0	2.6756
PCSK9	0	2.66968	0
KDM1A	0	2.6623	0
LITAF	2.65349	0	0
AKAP8	2.65349	0	0
LILRA3	2.65349	0	0
Slpi/Slpil2	2.65349	0	0
PRELID1	2.65349	0	0
mir-1270	2.65349	0	0
THRIL	2.65349	0	0
PMAIP1	2.65349	0	0
LINC-PINT	2.65349	0	0
Lncpint	2.65349	0	0
BCHE	2.65349	0	0
NLRP6	2.65349	0	0
Mt	2.65349	0	0
PLEC	2.65349	0	0
BRMS1	2.65349	0	0
RASGRF2	2.65349	0	0
Caveolin	2.65349	0	0
STAMBP	2.65349	0	0
GPR65	2.65349	0	0
MELK	2.65349	0	0
MAGED1	2.65349	0	0
WDR41	2.65349	0	0
PKA-I	2.65349	0	0
AZU1	2.65349	0	0
ADIPOR1	2.63802	0	0
ADM	0	2.63273	0
AZGP1	0	2.63273	0
SGPL1	0	2.63273	0
TRIM21	0	2.63273	0
SMAD2	0	2.6164	0
SRC (family)	2.61148	0	0
PLP1	0	0	2.60044
LIPG	0	2.59735	0
NTRK3	0	2.59735	0
CSF1R	0	2.59735	0
CREM	2.59541	0	0
BRCA1	2.59541	0	0
FASLG	2.58577	0	0
DDIT4	2.58577	0	0
PDLIM2	0	2.5755	0
LEF1	2.56912	0	0
RUNX1	0	2.55434	0
BID	0	0	2.55331
KEAP1	2.53663	0	0
NOS3	2.53663	0	0
MBTD1	2.53663	0	0
TAF4	0	2.53601	0
PLA2G10	0	2.53601	0
CNGA3	0	2.53084	0
ATF1	0	2.53084	0
ETS1-AS1	0	2.52462	0
ZNF667	0	2.52462	0
CNTFR	0	2.52462	0
TADA2B	0	2.52462	0
UIMC1	0	2.52462	0
TRIB2	0	2.52462	0
MR1	0	2.52462	0
FBXO11	0	2.52462	0
SMAD9	0	2.52462	0
CSN1S1	0	2.52462	0
PPP1CC	0	2.52462	0
KMT2A-MLLT1	0	2.52462	0
PLCG2	0	0	2.50521
HTT	0	2.50431	0
ZNF507	0	2.4995	0
JAK	0	2.4995	0
MLX	2.49025	0	0
OLR1	2.49025	0	0
MUC1	0	0	2.48776
G protein alpha i	0	0	2.48776
RYR2	0	2.4693	0
CXCR3	0	2.4693	0
LILRB4	0	2.4693	0
AGTR1	2.468	0	0
Abcb1b	0	0	2.46644
TBP	2.44634	0	0
LUCAT1	0	2.44018	0
PSMD10	0	0	2.42622
CRP	2.42524	0	0
F2	2.42524	0	0
DNASE2	0	2.41205	0
TOB1	2.40467	0	0
ITGAV	2.40467	0	0
INPP5D	2.40467	0	0
PRKAA	2.40467	0	0
CLPP	0	0	2.40436
FAM3B	0	0	2.38789
CIITA	0	0	2.38789
RNASEL	0	2.38486	0
A2M	0	2.38486	0
SERPINA1	0	2.38486	0
EIF4EBP2	0	2.38486	0
MHC II	2.3846	0	0
STMN2	0	0	2.38102
CALHM1	0	0	2.38102
MTHFR	0	0	2.38102
ECE	0	0	2.38102
ZDHHC7	0	0	2.38102
PLEK2	0	0	2.38102
CPB1	0	0	2.38102
Rsk	0	0	2.38102
TNPO2	0	0	2.38102
DHODH	0	0	2.38102
TRPC4AP	0	0	2.38102
FERMT3	0	0	2.38102
KSR2	0	0	2.38102
AP4E1	0	0	2.38102
BACE2	0	0	2.38102
ARF3	0	0	2.38102
PES1	0	0	2.38102
MUC2	0	0	2.38102
Pde3	0	0	2.38102
SLC11A2	0	0	2.38102
Ly6a (includes others)	0	0	2.38102
AFAP1L2	0	0	2.38102
SOS2	0	0	2.38102
ITM2C	0	0	2.38102
HLA-B27	0	0	2.38102
TPSD1	0	0	2.38102
CRB2	0	0	2.38102
RTN1	0	0	2.38102
ZDHHC21	0	0	2.38102
APBA1	0	0	2.38102
WASF1	0	0	2.38102
COMP	0	0	2.38102
FBXL17	0	0	2.38102
SNRPA	0	0	2.38102
GSAP	0	0	2.38102
ECE1	0	0	2.38102
ITM2B	0	0	2.38102
CLN5	0	0	2.38102
ATP1B3	0	0	2.38102
EFHD2	0	0	2.38102
RSL1D1	0	0	2.38102
KLC1	0	0	2.38102
KIF11	0	0	2.38102
ENTPD7	0	0	2.38102
HM13	0	0	2.38102
PICALM	0	0	2.38102
PATZ1	0	0	2.38102
APBA2	0	0	2.38102
ECE2	0	0	2.38102
QPCT	0	0	2.38102
RPS6KA	0	0	2.38102
EOMES	0	2.36805	0
mir-802	2.35942	0	0
Secretase gamma	0	2.35854	0
FGFR1	0	2.35696	0
RAN	2.35294	0	0
NMRAL1	2.35294	0	0
POPDC2	2.35294	0	0
Rps15a-ps4	2.35294	0	0
ZFP36L1	2.35294	0	0
FAS-AS1	2.35294	0	0
IKKA/B	2.35294	0	0
CASP10	2.35294	0	0
EIF4F	2.35294	0	0
ABCB10	2.35294	0	0
MLXIP	2.35294	0	0
ITGB7	2.35294	0	0
FAM168A	2.35294	0	0
DOK2	2.35294	0	0
LYST	2.35294	0	0
CCDC88B	2.35294	0	0
LINC01410	2.35294	0	0
AKIP1	2.35294	0	0
RBM4	2.35294	0	0
ZNF385B	2.35294	0	0
DOP1B	2.35294	0	0
TAFA4	2.35294	0	0
Calcb	2.35294	0	0
CLEC2D	2.35294	0	0
ITGAE	2.35294	0	0
ARL11	2.35294	0	0
IL1RAPL1	2.35294	0	0
DTYMK	2.35294	0	0
RIPK3	0	0	2.35128
CD276	0	0	2.35128
ETS2	2.34588	0	0
ELF4	0	0	2.31624
ELANE	0	0	2.31624
IL11	0	0	2.31624
TASL	0	0	2.31624
Scd2	0	2.30833	0
SMC1A	2.29106	0	0
CRNDE	0	2.28435	0
NSD2	0	2.28435	0
TRIM37	0	2.28435	0
SLC9A3	0	0	2.28265
TSC2	0	0	2.27944
NFIB	0	2.26105	0
APLN	2.25646	0	0
mir-130	0	0	2.2504
BCR-ABL1	0	0	2.2504
SPHK2	0	0	2.2504
VCP	0	0	2.2504
PLA2R1	0	0	2.2504
IGHM	0	0	2.2504
PPP3CA	0	0	2.2504
CIRBP	0	0	2.2504
ID1	2.2397	0	0
DEFB104A/DEFB104B	0	2.22423	0
PAGR1	0	2.22423	0
CD27	0	2.22423	0
BCL2L2-PABPN1	0	2.22423	0
SEC23B	0	2.22423	0
HSPH1	0	2.22423	0
RHEB	0	2.22423	0
NOC2L	0	2.22423	0
LOC100359583/Ptma	0	2.22423	0
MYBPC1	0	2.22423	0
GIMAP1-GIMAP5	0	2.22423	0
PDIA6	0	2.22423	0
ITGAM	0	0	2.21939
ITGB3	0	2.21638	0
AKT2	0	2.21638	0
CX3CR1	0	0	2.20836
SIRT3	2.2072	0	0
SMAD7	2.2072	0	0
GPR15LG	0	2.19494	0
HSPA5	0	2.19494	0
TRIB1	2.19142	0	0
F2R	0	0	2.18953
GABARAPL1	0	0	2.18953
GABARAP	0	0	2.18953
GABARAPL2	0	0	2.18953
SNAPIN	2.17732	0	0
CD300LD	2.17732	0	0
RAD50	2.17732	0	0
SCARB2	2.17732	0	0
GCA	2.17732	0	0
CD7	2.17732	0	0
NAA30	2.17732	0	0
MAP1LC3	2.17732	0	0
RPAP3	2.17732	0	0
C1QTNF12	2.17732	0	0
Trim30a/Trim30d	2.17732	0	0
PTPN12	2.17732	0	0
VAV	2.17732	0	0
SIGLEC7	2.17732	0	0
C1QTNF6	2.17732	0	0
IGHG1	2.17732	0	0
SIRT4	2.17732	0	0
ILRUN	2.17732	0	0
FCAR	2.17732	0	0
HCG15	2.17732	0	0
PIP5K1B	2.17732	0	0
PDK	2.17732	0	0
ADRM1	2.17732	0	0
CTSG	2.17732	0	0
MAGEA3/MAGEA6	2.17732	0	0
C4A/C4B	2.17732	0	0
Ccdc50	2.17732	0	0
COQ7	2.17732	0	0
Dynamin	2.17732	0	0
Vacuolar H+ ATPase	2.17732	0	0
HSPA8	2.17732	0	0
SMCR8	2.17732	0	0
STAB1	2.17732	0	0
Madcam1	2.17732	0	0
Miat	2.17732	0	0
DHCR7	2.17732	0	0
HSP	2.17732	0	0
CEACAM3	2.17732	0	0
RAB10	2.17732	0	0
Snhg8	2.17732	0	0
DHX15	2.17732	0	0
TRIL	2.17732	0	0
Cd24a	2.17732	0	0
PDE4A	2.17732	0	0
SFRP5	2.17732	0	0
NAAA	2.17732	0	0
PLAGL2	2.17732	0	0
Supt20	2.17732	0	0
LRG1	2.17732	0	0
SCIMP	2.17732	0	0
TRIM27	2.17732	0	0
GJC1	2.17732	0	0
ERCC5	2.17732	0	0
TXNIP	2.17595	0	0
BMI1	2.17595	0	0
GPER1	2.16077	0	0
MMP12	2.16077	0	0
ZBTB20	2.16077	0	0
FECH	0	0	2.16074
MMP1	0	0	2.16074
KDM6A	0	2.1537	0
CDH1	2.14587	0	0
PAX5	0	2.13385	0
EIF4EBP1	0	2.13385	0
USP18	0	0	2.13294
CFB	0	0	2.13294
SLC22A5	0	0	2.13294
TSC22D3	0	0	2.13294
RBL1	2.13125	0	0
CEBPE	0	0	2.10609
PRC2	0	0	2.10609
RBL2	2.08891	0	0
FKBP10	2.08891	0	0
SORCS1	0	0	2.08088
ADH5	0	0	2.08088
CCL1	0	0	2.08088
NAT8	0	0	2.08088
MUC16	0	0	2.08088
SYNJ1	0	0	2.08088
ERCC6	0	0	2.08088
SP100	0	0	2.08088
CD33	0	0	2.08088
IPO9	0	0	2.08088
GGA1	0	0	2.08088
Morrbid	0	0	2.08088
SNX17	0	0	2.08088
IFNA17	0	0	2.08088
VPS26B	0	0	2.08088
SNRNP70	0	0	2.08088
PROK1	0	0	2.08088
MAP3K10	0	0	2.08088
BACE1-AS	0	0	2.08088
RTN2	0	0	2.08088
GPR32	0	0	2.08088
TMEM9B	0	0	2.08088
LAMA1	0	0	2.08088
VPS33B	0	0	2.08088
SELENOH	0	0	2.08088
SLC9A6	0	0	2.08088
GGA3	0	0	2.08088
ADAMTS13	0	0	2.08088
CD53	0	0	2.08088
METTL5	0	0	2.08088
MME	0	0	2.08088
CLPX	0	0	2.08088
DAPK1	0	0	2.08088
RTN3	0	0	2.08088
CSTB	0	0	2.08088
FBXL2	0	0	2.08088
GZMB	0	0	2.08088
SENP5	0	0	2.08088
MMP10	0	0	2.08088
CIB1	0	0	2.08088
MATK	0	0	2.08088
MIB2	0	0	2.08088
MMUT	0	0	2.08088
A2M-AS1	0	0	2.08088
NAT8B	0	0	2.08088
IDE	0	0	2.08088
Cdk	0	0	2.08011
ATF6	0	2.0771	0
Hbb-b2	0	2.0771	0
MED1	2.0666	0	0
THEM6	0	0	2.05495
PPM1L	2.05285	0	0
ULBP2	2.05285	0	0
SEMA3E	2.05285	0	0
KRT10	2.05285	0	0
DDX19B	2.05285	0	0
ATP6V0D2	2.05285	0	0
BST2	2.05285	0	0
VTCN1	2.05285	0	0
THBD	2.05285	0	0
PBLD	2.05285	0	0
F2RL3	2.05285	0	0
B3GNT2	2.05285	0	0
SPATA2	2.05285	0	0
Sphk	2.05285	0	0
WNK1	2.05285	0	0
Ap2 alpha	2.05285	0	0
CLIP1	2.05285	0	0
SLAMF7	2.05285	0	0
KLHL22	2.05285	0	0
TRAFD1	2.05285	0	0
UCN	2.05285	0	0
RNF122	2.05285	0	0
ITGA4	2.05285	0	0
mir-24	2.05285	0	0
SIGLEC1	2.05285	0	0
CLEC14A	2.05285	0	0
ENPP7	2.05285	0	0
TLE1	2.05285	0	0
SH3RF1	2.05285	0	0
IL10RB	2.05285	0	0
CCDC134	2.05285	0	0
GNAI3	2.05285	0	0
NASP	2.05285	0	0
Rps6ka5	2.05285	0	0
APOD	2.05285	0	0
A4GALT	2.05285	0	0
mir-335	2.05285	0	0
DDT	0	2.04878	0
GNL3L	0	2.04878	0
SPON2	0	2.04878	0
SLC6A14	0	2.04878	0
ZMAT3	0	2.04878	0
DEFB4A/DEFB4B	0	2.04878	0
ACKR1	0	2.04878	0
NDRG2	0	2.04878	0
Manf	0	2.04878	0
RECQL	0	2.04878	0
SIGLEC10	0	2.04878	0
CMA1	0	2.04878	0
RNF144B	0	2.04878	0
SDF4	0	2.04878	0
HOMER3-AS1	0	2.04878	0
FGF21	2.03576	0	0
KCNIP3	2.03576	0	0
IL6ST	2.03576	0	0
Hsp27	0	0	2.03057
LATS1	0	2.02414	0
RAC2	0	2.02414	0
DLX1	2.02301	0	0
NCOA2	0	2.01025	0
PSEN1	2.00923	0	0
CYLD	0	0	2.00691
SOX10	0	0	2.00691
PHF6	0	0	2.00691
PLK1	0	0	2.00691
HIPK2	1.99811	0	0
KRT14	0	0	1.98395
ARID2	0	1.9745	0
PNPLA2	1.96218	0	0
PDPK1	0	0	1.96164
LCK	0	1.95863	0
SERPINB4	1.95642	0	0
FGG	1.95642	0	0
PSMB9	1.95642	0	0
AZI2	1.95642	0	0
GNAI1	1.95642	0	0
LILRA4	1.95642	0	0
MMP13	1.95642	0	0
PRMT2	1.95642	0	0
TPPP2	1.95642	0	0
IL36RN	1.95642	0	0
mir-193	1.95642	0	0
IFNL2	1.95642	0	0
CENPJ	1.95642	0	0
EFNB1	1.95642	0	0
SH3GLB1	1.95642	0	0
PYHIN1	1.95642	0	0
ACOD1	1.95642	0	0
IL31RA	1.95642	0	0
HINFP	1.95642	0	0
Nisch	1.95642	0	0
PLA2G7	1.95642	0	0
TRAF1	1.95642	0	0
SLC25A4	1.95642	0	0
CALCRL	1.95642	0	0
CD6	1.95642	0	0
NPY5R	1.95642	0	0
SELL	1.95642	0	0
GMFG	1.95642	0	0
ELMO1	1.95642	0	0
Ctnna	1.95642	0	0
ABCC1	1.95642	0	0
CAPN1	1.95642	0	0
Trbv13-1	1.95642	0	0
FGA	1.95642	0	0
ALDH1L1	1.95642	0	0
RBX1	1.95642	0	0
JADE2	1.95642	0	0
Clec2d (includes others)	1.95642	0	0
ACAN	1.95642	0	0
HDGF	1.95642	0	0
FENDRR	1.95642	0	0
CXCL16	1.95642	0	0
Orm1 (includes others)	1.95642	0	0
CERS5	1.95642	0	0
HLA-G	1.95642	0	0
XBP1	0	0	1.94379
RC3H2	0	0	1.93994
CANX	0	1.92448	0
NDUFA4L2	0	1.92448	0
ANGPT2	0	1.92448	0
UHRF1	0	1.92448	0
Carlr	0	1.92448	0
TWSG1	0	1.92448	0
HOTTIP	0	1.92448	0
TEX11	0	1.92448	0
S100A12	0	1.92448	0
USP17L22 (includes others)	0	1.92448	0
CELF2	0	1.92448	0
LAMTOR3	0	1.92448	0
LOC105374325	0	1.92448	0
USP24	0	1.92448	0
ARID1B	0	1.92448	0
RECQL4	0	1.92448	0
USP17L9P	0	1.92448	0
FSCN1	0	1.92448	0
SNHG1	0	1.92448	0
RRM2B	0	1.92448	0
FOXA2	0	0	1.91606
GBP1	0	0	1.90569
DGKH	0	0	1.90569
EPHA4	0	0	1.90569
MAT2B	0	0	1.90569
CASP7	0	0	1.90569
CASP2	0	0	1.90569
MAPK8IP3	0	0	1.90569
HSPB6	0	0	1.90569
VWF	0	0	1.90569
LGALS9	0	0	1.90569
Beta Secretase	0	0	1.90569
MFSD8	0	0	1.90569
LPA	0	0	1.90569
Fetal Hemoglobin	0	0	1.90569
VRK2	0	0	1.90569
Tmem115	0	0	1.90569
ATP1A1	0	0	1.90569
VPS26A	0	0	1.90569
MPO	0	0	1.90569
TRIM41	0	0	1.90569
RNU1-1	0	0	1.90569
HSPB3	0	0	1.90569
DHCR24	0	0	1.90569
IL26	0	0	1.90569
PGRMC1	0	0	1.90569
RAB1A	0	0	1.90569
LPAR3	0	0	1.90569
MBD3	1.89491	0	0
SIN3A	0	1.88377	0
JAK1	0	1.88377	0
TRADD	1.87771	0	0
CLEC6A	1.87771	0	0
Ppp1cc	1.87771	0	0
GUCY2C	1.87771	0	0
HYOU1	1.87771	0	0
RAB7B	1.87771	0	0
F13A1	1.87771	0	0
XPA	1.87771	0	0
MUC2	1.87771	0	0
CEBPG	1.87771	0	0
SERPINA12	1.87771	0	0
ANPEP	1.87771	0	0
LRRC32	1.87771	0	0
CREB3L2	1.87771	0	0
MTUS1	1.87771	0	0
LRIG1	1.87771	0	0
AP3B1	1.87771	0	0
SMPD2	1.87771	0	0
CLEC4D	1.87771	0	0
ABCD2	1.87771	0	0
ARL5B	1.87771	0	0
Gm19378	1.87771	0	0
HLA-DRB1	1.87771	0	0
TFAP2C	0	1.86963	0
GNAS	0	1.8683	0
APOA1	0	0	1.85875
EIF2S1	0	0	1.85875
SALL4	0	1.84757	0
SUZ12	0	0	1.84071
EIF3E	0	0	1.83971
RBM5	0	0	1.83971
IDH2	0	0	1.83971
FUS-DDIT3	0	0	1.83971
CFTR	1.833	0	0
KLF5	1.833	0	0
USF1	0	1.82868	0
CXCL13	0	1.82821	0
KCND2	0	1.82821	0
RAP1B	0	1.82821	0
ORC2	0	1.82821	0
LGALS12	0	1.82821	0
PI3	0	1.82821	0
CEL	0	1.82821	0
RASSF5	0	1.82821	0
Ifna4	0	1.82821	0
ICMT-DT	0	1.82821	0
C1GALT1	0	1.82821	0
BRCA2	0	1.82821	0
USP37	0	1.82821	0
VTRNA2-1	0	1.82821	0
FES	0	1.82821	0
TIP60	0	1.82821	0
EXO1	0	1.82821	0
CR1L	1.81124	0	0
TP73-AS1	1.81124	0	0
Ear2 (includes others)	1.81124	0	0
CTF1	1.81124	0	0
USP14	1.81124	0	0
EIF2AK1	1.81124	0	0
GSTK1	1.81124	0	0
SMAD1/5	1.81124	0	0
PDE10A	1.81124	0	0
TRPC3	1.81124	0	0
Hoxa11os	1.81124	0	0
TRIM8	1.81124	0	0
EZH1	1.81124	0	0
FANCA	1.81124	0	0
SULT2B1	1.81124	0	0
U1 snRNP	1.81124	0	0
Mmp	1.81124	0	0
HTR7	1.81124	0	0
PPP4C	1.81124	0	0
Brd4	1.81124	0	0
4732491K20Rik	1.81124	0	0
Casp12	1.81124	0	0
RNF41	1.81124	0	0
EWSR1	1.81124	0	0
SARM1	1.81124	0	0
Cd209b	1.81124	0	0
UCP3	1.81124	0	0
Pde4d	1.81124	0	0
FOXD3	1.81124	0	0
SLC16A3	1.81124	0	0
USP25	1.81124	0	0
MARCHF2	1.81124	0	0
TXK	1.81124	0	0
RALBP1	1.81124	0	0
COPS5	1.80751	0	0
H1-6	1.80381	0	0
H1f1	1.80381	0	0
FOSL1	0	0	1.80299
MACROH2A1	0	1.80255	0
SIRT6	0	1.78981	0
SETDB1	0	0	1.78527
[truncated: 516 more rows]
